# Supplementary material for: Bis(2,6-diisopropyl­phen­yl) sulfite
Source: Acta Crystallogr Sect E Struct Rep Online. 2011 May 25;67(Pt 6):o1493. doi: 10.1107/S160053681101885X (PMC3120358; doi:10.1107/S160053681101885X)
Supplement: Supplementary file 1 [file e-67-o1493-sup1.cif]

##############################################################################
#                                                                            #
# This CIF contains the data in a paper accepted for publication in          #
# Acta Crystallographica Section E. It conforms to the requirements of       #
# Notes for Authors for Acta Crystallographica Section E, and has been       #
# peer reviewed under the auspices of the IUCr Commission on Journals.       #
#                                                                            #
# Full details of the Crystallographic Information File format               #
# are given in the paper "The Crystallographic Information File (CIF):       #
# a New Standard Archive File for Crystallography" by S. R. Hall, F. H.      #
# Allen and I. D. Brown [Acta Cryst. (1991), A47, 655-685].                  #
#                                                                            #
# The current version of the core CIF dictionary is obtainable from          #
# ftp://ftp.iucr.org/pub/cif_core.dic.                                       #
#                                                                            #
# Software is freely available for graphical display of the structure(s)     #
# in this CIF. For information consult the CIF software page                 #
# http://www.iucr.org/resources/cif/software.                                #
#                                                                            #
# This file may be used for bona fide research purposes within the           #
# scientific community so long as proper attribution is given to the journal # 
# article from which it was obtained.                                        #
#                                                                            #
##############################################################################
data_I
_audit_creation_method     SHELXL-97
_chemical_name_systematic
;
Bis(2,6-diisopropylphenyl) sulfite
;
_chemical_name_common     ?
_chemical_formula_moiety     'C24 H34 O3 S'
_chemical_formula_sum     'C24 H34 O3 S'
_chemical_formula_iupac     'C24 H34 O3 S'
_chemical_formula_weight     402.57
_chemical_melting_point     ?
_symmetry_cell_setting     orthorhombic
_symmetry_space_group_name_H-M     'P c a 21'
_symmetry_space_group_name_Hall     'P 2c -2ac'
loop_
    _symmetry_equiv_pos_as_xyz
    'x, y, z'
    '-x, -y, z+1/2'
    'x+1/2, -y, z'
    '-x+1/2, y, z+1/2'
_cell_length_a     14.2083(15)
_cell_length_b     16.3332(17)
_cell_length_c     10.1321(10)
_cell_angle_alpha     90.00
_cell_angle_beta     90.00
_cell_angle_gamma     90.00
_cell_volume     2351.3(4)
_cell_formula_units_Z     4
_cell_measurement_reflns_used     2762
_cell_measurement_theta_min     2.766
_cell_measurement_theta_max     21.73
_cell_measurement_temperature     293(2)
_exptl_crystal_description     block
_exptl_crystal_colour     colourless
_exptl_crystal_size_max     0.43
_exptl_crystal_size_mid     0.40
_exptl_crystal_size_min     0.20
_exptl_crystal_density_diffrn     1.137
_exptl_crystal_density_meas     ?
_exptl_crystal_density_method     'not measured'
_exptl_crystal_F_000     872
_exptl_absorpt_coefficient_mu     0.158
_exptl_absorpt_correction_type     multi-scan
_exptl_absorpt_process_details     '(SADABS; Sheldrick, 1996)'
_exptl_absorpt_correction_T_min     0.9353
_exptl_absorpt_correction_T_max     0.9692
_exptl_special_details
;
;
_diffrn_ambient_temperature     293(2)
_diffrn_radiation_type     MoK\a
_diffrn_radiation_wavelength     0.71073
_diffrn_radiation_source     'fine-focus sealed tube'
_diffrn_radiation_monochromator     graphite
_diffrn_measurement_device_type     'Bruker SMART CCD area-detector'
_diffrn_measurement_method     '\f and \w'
_diffrn_detector_area_resol_mean     ?
_diffrn_reflns_number     9296
_diffrn_reflns_av_R_equivalents     0.0340
_diffrn_reflns_av_sigmaI/netI     0.0471
_diffrn_reflns_theta_min     1.90
_diffrn_reflns_theta_max     25.01
_diffrn_reflns_theta_full     25.01
_diffrn_measured_fraction_theta_max     0.998
_diffrn_measured_fraction_theta_full     0.998
_diffrn_reflns_limit_h_min     -15
_diffrn_reflns_limit_h_max     16
_diffrn_reflns_limit_k_min     -19
_diffrn_reflns_limit_k_max     18
_diffrn_reflns_limit_l_min     -9
_diffrn_reflns_limit_l_max     12
_diffrn_standards_number     ?
_diffrn_standards_interval_count     ?
_diffrn_standards_interval_time     ?
_diffrn_standards_decay_%     ?
_refine_special_details
;
Refinement of <i>F</i>^2^ against ALL reflections. The weighted <i>R</i>-factor
<i>wR</i> and goodness of fit <i>S</i> are based on <i>F</i>^2^, conventional
<i>R</i>-factors <i>R</i> are based on <i>F</i>, with <i>F</i> set to zero for
negative <i>F</i>^2^. The threshold expression of <i>F</i>^2^ >
\s(<i>F</i>^2^) is used only for calculating <i>R</i>-factors(gt) <i>etc</i>.
and is not relevant to the choice of reflections for refinement.
<i>R</i>-factors based on <i>F</i>^2^ are statistically about twice as large
as those based on <i>F</i>, and <i>R</i>- factors based on ALL data will be
even larger.
;
_reflns_number_total     3302
_reflns_number_gt     2428
_reflns_threshold_expression     I>2sigma(I)
_refine_ls_structure_factor_coef     Fsqd
_refine_ls_matrix_type     full
_refine_ls_R_factor_all     0.0736
_refine_ls_R_factor_gt     0.0436
_refine_ls_wR_factor_gt     0.1019
_refine_ls_wR_factor_ref     0.1192
_refine_ls_goodness_of_fit_ref     1.053
_refine_ls_restrained_S_all     1.053
_refine_ls_number_reflns     3302
_refine_ls_number_parameters     267
_refine_ls_number_restraints     11
_refine_ls_hydrogen_treatment     constr
_refine_ls_weighting_scheme     calc
_refine_ls_weighting_details
         'calc w=1/[\s^2^(Fo^2^)+(0.0616P)^2^+0.0966P] where P=(Fo^2^+2Fc^2^)/3'
_atom_sites_solution_hydrogens     geom
_atom_sites_solution_primary     direct
_atom_sites_solution_secondary     difmap
_refine_ls_shift/su_max     0.000
_refine_ls_shift/su_mean     0.000
_refine_diff_density_max     0.384
_refine_diff_density_min     -0.162
_refine_ls_extinction_method     none
_refine_ls_extinction_coef     ?
_refine_ls_abs_structure_details     'Flack (1983), 1103 Friedel pairs'
_refine_ls_abs_structure_Flack     -0.01(10)
loop_
    _atom_type_symbol
    _atom_type_description
    _atom_type_scat_dispersion_real
    _atom_type_scat_dispersion_imag
    _atom_type_scat_source
    'C' 'C' 0.0033 0.0016
                         'International Tables Vol C Tables 4.2.6.8 and 6.1.1.4'
    'H' 'H' 0.0000 0.0000
                         'International Tables Vol C Tables 4.2.6.8 and 6.1.1.4'
    'O' 'O' 0.0106 0.0060
                         'International Tables Vol C Tables 4.2.6.8 and 6.1.1.4'
    'S' 'S' 0.1246 0.1234
                         'International Tables Vol C Tables 4.2.6.8 and 6.1.1.4'
_computing_data_collection     'SMART (Siemens, 1996)'
_computing_cell_refinement     'SAINT (Siemens, 1996)'
_computing_data_reduction     'SAINT (Siemens, 1996)'
_computing_structure_solution     'SHELXS97 (Sheldrick, 2008)'
_computing_structure_refinement     'SHELXL97 (Sheldrick, 2008)'
_computing_molecular_graphics     'SHELXTL (Sheldrick, 2008)'
_computing_publication_material     'SHELXTL (Sheldrick, 2008)'
loop_
    _atom_site_type_symbol
    _atom_site_label
    _atom_site_fract_x
    _atom_site_fract_y
    _atom_site_fract_z
    _atom_site_U_iso_or_equiv
    _atom_site_adp_type
    _atom_site_calc_flag
    _atom_site_refinement_flags
    _atom_site_occupancy
    _atom_site_symmetry_multiplicity
    _atom_site_disorder_assembly
    _atom_site_disorder_group
    S S1 0.52350(6) 0.68862(5) 0.76210(11) 0.0512(3) Uani d . 1 1 . .
    O O1 0.41636(13) 0.65661(11) 0.7617(2) 0.0411(5) Uani d . 1 1 . .
    O O2 0.49612(14) 0.77870(12) 0.8211(2) 0.0434(5) Uani d . 1 1 . .
    O O3 0.5471(2) 0.69638(16) 0.6283(3) 0.0839(10) Uani d . 1 1 . .
    C C1 0.3791(2) 0.62106(18) 0.8793(3) 0.0414(8) Uani d . 1 1 . .
    C C2 0.4071(2) 0.54182(19) 0.9131(3) 0.0475(9) Uani d . 1 1 . .
    C C3 0.3640(3) 0.5082(2) 1.0244(4) 0.0655(11) Uani d . 1 1 . .
    H H3 0.3809 0.4559 1.0517 0.079 Uiso calc R 1 1 . .
    C C4 0.2976(3) 0.5505(3) 1.0940(4) 0.0700(11) Uani d . 1 1 . .
    H H4 0.2696 0.5263 1.1672 0.084 Uiso calc R 1 1 . .
    C C5 0.2718(3) 0.6278(2) 1.0577(4) 0.0625(10) Uani d . 1 1 . .
    H H5 0.2269 0.6556 1.1071 0.075 Uiso calc R 1 1 . .
    C C6 0.3116(2) 0.6660(2) 0.9481(4) 0.0487(8) Uani d . 1 1 . .
    C C7 0.4794(3) 0.4944(2) 0.8367(4) 0.0580(10) Uani d . 1 1 . .
    H H7 0.4967 0.5268 0.7589 0.070 Uiso calc R 1 1 . .
    C C8 0.5690(3) 0.4806(3) 0.9188(5) 0.0826(13) Uani d . 1 1 . .
    H H8A 0.5924 0.5324 0.9495 0.124 Uiso calc R 1 1 . .
    H H8B 0.6159 0.4545 0.8651 0.124 Uiso calc R 1 1 . .
    H H8C 0.5546 0.4464 0.9931 0.124 Uiso calc R 1 1 . .
    C C9 0.4408(4) 0.4119(2) 0.7885(5) 0.0989(16) Uani d . 1 1 . .
    H H9A 0.4237 0.3789 0.8630 0.148 Uiso calc R 1 1 . .
    H H9B 0.4882 0.3842 0.7378 0.148 Uiso calc R 1 1 . .
    H H9C 0.3863 0.4211 0.7344 0.148 Uiso calc R 1 1 . .
    C C10 0.2805(2) 0.7509(2) 0.9078(4) 0.0555(9) Uani d . 1 1 . .
    H H10 0.3119 0.7645 0.8244 0.067 Uiso calc R 1 1 . .
    C C11 0.1758(3) 0.7547(3) 0.8849(5) 0.0856(14) Uani d . 1 1 . .
    H H11A 0.1435 0.7452 0.9667 0.128 Uiso calc R 1 1 . .
    H H11B 0.1580 0.7135 0.8221 0.128 Uiso calc R 1 1 . .
    H H11C 0.1592 0.8077 0.8514 0.128 Uiso calc R 1 1 . .
    C C12 0.3108(3) 0.8143(2) 1.0108(5) 0.0834(14) Uani d . 1 1 . .
    H H12A 0.2802 0.8028 1.0932 0.125 Uiso calc R 1 1 . .
    H H12B 0.2933 0.8681 0.9812 0.125 Uiso calc R 1 1 . .
    H H12C 0.3778 0.8118 1.0224 0.125 Uiso calc R 1 1 . .
    C C13 0.5700(2) 0.83653(17) 0.8272(3) 0.0389(7) Uani d . 1 1 . .
    C C14 0.5699(2) 0.89670(17) 0.7302(3) 0.0436(8) Uani d . 1 1 A .
    C C15 0.6400(2) 0.95698(18) 0.7404(4) 0.0527(9) Uani d . 1 1 . .
    H H15 0.6434 0.9984 0.6777 0.063 Uiso calc R 1 1 . .
    C C16 0.7037(3) 0.9551(2) 0.8426(4) 0.0593(10) Uani d . 1 1 . .
    H H16 0.7496 0.9956 0.8480 0.071 Uiso calc R 1 1 . .
    C C17 0.7008(2) 0.8946(2) 0.9368(4) 0.0576(10) Uani d . 1 1 . .
    H H17 0.7450 0.8946 1.0045 0.069 Uiso calc R 1 1 . .
    C C18 0.6329(2) 0.83355(19) 0.9324(3) 0.0466(9) Uani d . 1 1 B .
    C C19 0.4951(2) 0.8998(2) 0.6238(3) 0.0538(10) Uani d D 1 1 . .
    H H19 0.4796 0.8430 0.6011 0.065 Uiso calc PR 0.858(9) 1 A 1
    H H19' 0.4526 0.8531 0.6354 0.065 Uiso d PR 0.142(9) 1 A 2
    C C20 0.4062(3) 0.9389(4) 0.6776(6) 0.0682(16) Uani d PD 0.858(9) 1 A 1
    H H20A 0.4199 0.9933 0.7075 0.102 Uiso calc PR 0.858(9) 1 A 1
    H H20B 0.3828 0.9069 0.7500 0.102 Uiso calc PR 0.858(9) 1 A 1
    H H20C 0.3594 0.9411 0.6093 0.102 Uiso calc PR 0.858(9) 1 A 1
    C C21 0.5251(4) 0.9419(5) 0.4970(5) 0.087(2) Uani d PD 0.858(9) 1 A 1
    H H21A 0.5815 0.9169 0.4642 0.130 Uiso calc PR 0.858(9) 1 A 1
    H H21B 0.5366 0.9989 0.5143 0.130 Uiso calc PR 0.858(9) 1 A 1
    H H21C 0.4760 0.9367 0.4324 0.130 Uiso calc PR 0.858(9) 1 A 1
    C C22 0.6297(3) 0.7684(2) 1.0382(4) 0.0625(10) Uani d D 1 1 . .
    H H22 0.5803 0.7298 1.0123 0.075 Uiso calc PR 0.61(5) 1 B 1
    H H22' 0.5704 0.7383 1.0302 0.075 Uiso d PR 0.39(5) 1 B 2
    C C23 0.721(2) 0.719(3) 1.050(3) 0.118(5) Uani d PD 0.61(5) 1 B 1
    H H23D 0.7406 0.7015 0.9645 0.177 Uiso calc PR 0.61(5) 1 B 1
    H H23E 0.7095 0.6718 1.1050 0.177 Uiso calc PR 0.61(5) 1 B 1
    H H23F 0.7685 0.7523 1.0897 0.177 Uiso calc PR 0.61(5) 1 B 1
    C C24 0.598(2) 0.8068(17) 1.1701(16) 0.097(5) Uani d PD 0.61(5) 1 B 1
    H H24D 0.6454 0.8442 1.2006 0.145 Uiso calc PR 0.61(5) 1 B 1
    H H24E 0.5891 0.7644 1.2344 0.145 Uiso calc PR 0.61(5) 1 B 1
    H H24F 0.5399 0.8357 1.1572 0.145 Uiso calc PR 0.61(5) 1 B 1
    C C20' 0.442(2) 0.9801(14) 0.647(4) 0.0682(16) Uani d PD 0.142(9) 1 A 2
    H H20D 0.4739 1.0240 0.6029 0.102 Uiso calc PR 0.142(9) 1 A 2
    H H20E 0.4398 0.9913 0.7403 0.102 Uiso calc PR 0.142(9) 1 A 2
    H H20F 0.3791 0.9753 0.6137 0.102 Uiso calc PR 0.142(9) 1 A 2
    C C21' 0.539(3) 0.886(3) 0.4883(19) 0.087(2) Uani d PD 0.142(9) 1 A 2
    H H21D 0.5658 0.9361 0.4568 0.130 Uiso calc PR 0.142(9) 1 A 2
    H H21E 0.4915 0.8675 0.4278 0.130 Uiso calc PR 0.142(9) 1 A 2
    H H21F 0.5875 0.8450 0.4949 0.130 Uiso calc PR 0.142(9) 1 A 2
    C C23' 0.715(4) 0.714(4) 1.007(5) 0.118(5) Uani d PD 0.39(5) 1 B 2
    H H23A 0.7720 0.7440 1.0249 0.177 Uiso calc PR 0.39(5) 1 B 2
    H H23B 0.7138 0.6983 0.9161 0.177 Uiso calc PR 0.39(5) 1 B 2
    H H23C 0.7133 0.6660 1.0617 0.177 Uiso calc PR 0.39(5) 1 B 2
    C C24' 0.637(3) 0.804(3) 1.178(2) 0.097(5) Uani d PD 0.39(5) 1 B 2
    H H24A 0.6997 0.8243 1.1922 0.145 Uiso calc PR 0.39(5) 1 B 2
    H H24B 0.6242 0.7613 1.2414 0.145 Uiso calc PR 0.39(5) 1 B 2
    H H24C 0.5926 0.8473 1.1886 0.145 Uiso calc PR 0.39(5) 1 B 2
loop_
    _atom_site_aniso_label
    _atom_site_aniso_U_11
    _atom_site_aniso_U_22
    _atom_site_aniso_U_33
    _atom_site_aniso_U_12
    _atom_site_aniso_U_13
    _atom_site_aniso_U_23
    S1 0.0388(4) 0.0420(4) 0.0729(6) -0.0042(4) 0.0067(5) -0.0110(5)
    O1 0.0420(12) 0.0407(10) 0.0407(12) -0.0053(8) -0.0003(11) 0.0035(11)
    O2 0.0373(12) 0.0358(11) 0.0570(14) -0.0053(9) 0.0057(11) -0.0053(10)
    O3 0.096(2) 0.0736(18) 0.082(2) -0.0226(16) 0.0398(18) -0.0178(15)
    C1 0.0405(18) 0.0396(17) 0.0440(19) -0.0102(14) -0.0060(15) 0.0020(15)
    C2 0.045(2) 0.0429(18) 0.054(2) -0.0089(15) -0.0068(17) 0.0074(16)
    C3 0.067(3) 0.062(2) 0.068(3) -0.003(2) -0.003(2) 0.022(2)
    C4 0.062(3) 0.083(3) 0.064(3) -0.013(2) 0.007(2) 0.023(2)
    C5 0.054(2) 0.074(2) 0.060(3) -0.002(2) 0.010(2) 0.005(2)
    C6 0.042(2) 0.053(2) 0.051(2) -0.0019(16) 0.0020(17) -0.0001(16)
    C7 0.072(3) 0.0419(19) 0.060(2) 0.0046(17) -0.002(2) 0.0019(17)
    C8 0.070(3) 0.091(3) 0.086(3) 0.024(2) -0.005(3) 0.006(3)
    C9 0.136(4) 0.051(2) 0.110(4) -0.010(2) -0.010(4) -0.012(3)
    C10 0.051(2) 0.054(2) 0.062(2) 0.0066(17) 0.0132(19) 0.0029(18)
    C11 0.060(3) 0.095(3) 0.102(4) 0.024(2) 0.015(3) 0.018(3)
    C12 0.105(4) 0.062(3) 0.083(3) 0.003(2) 0.019(3) -0.007(2)
    C13 0.0318(17) 0.0358(16) 0.0490(19) -0.0033(14) 0.0008(16) -0.0055(14)
    C14 0.0479(19) 0.0361(15) 0.047(2) 0.0045(15) 0.0081(15) -0.0023(14)
    C15 0.061(2) 0.0413(17) 0.056(2) -0.0073(16) 0.015(2) 0.0003(16)
    C16 0.053(2) 0.054(2) 0.070(3) -0.0172(17) 0.008(2) -0.009(2)
    C17 0.054(2) 0.066(2) 0.053(2) -0.0174(19) -0.0058(19) -0.0086(19)
    C18 0.041(2) 0.0476(19) 0.052(2) -0.0040(15) -0.0001(17) -0.0054(15)
    C19 0.055(2) 0.052(2) 0.055(2) 0.0037(17) -0.0037(18) 0.0001(17)
    C20 0.046(3) 0.075(4) 0.084(3) 0.006(3) -0.002(3) 0.011(3)
    C21 0.070(3) 0.131(6) 0.059(3) 0.007(4) 0.002(3) 0.031(4)
    C22 0.070(3) 0.060(2) 0.057(2) -0.013(2) -0.013(2) 0.0120(19)
    C23 0.077(5) 0.122(6) 0.154(18) 0.010(5) -0.029(9) 0.074(13)
    C24 0.144(17) 0.091(4) 0.056(3) -0.045(12) -0.022(6) 0.007(3)
    C20' 0.046(3) 0.075(4) 0.084(3) 0.006(3) -0.002(3) 0.011(3)
    C21' 0.070(3) 0.131(6) 0.059(3) 0.007(4) 0.002(3) 0.031(4)
    C23' 0.077(5) 0.122(6) 0.154(18) 0.010(5) -0.029(9) 0.074(13)
    C24' 0.144(17) 0.091(4) 0.056(3) -0.045(12) -0.022(6) 0.007(3)
_geom_special_details
;
All e.s.d.'s (except the e.s.d. in the dihedral angle between two l.s. planes)
are estimated using the full covariance matrix. The cell e.s.d.'s are taken
into account individually in the estimation of e.s.d.'s in distances, angles
and torsion angles; correlations between e.s.d.'s in cell parameters are only
used when they are defined by crystal symmetry. An approximate (isotropic)
treatment of cell e.s.d.'s is used for estimating e.s.d.'s involving l.s.
planes.
;
loop_
    _geom_bond_atom_site_label_1
    _geom_bond_atom_site_label_2
    _geom_bond_site_symmetry_2
    _geom_bond_distance
    _geom_bond_publ_flag
    S1 O3 . 1.403(3) ?
    S1 O1 . 1.610(2) ?
    S1 O2 . 1.635(2) ?
    O1 C1 . 1.427(4) ?
    O2 C13 . 1.413(4) ?
    C1 C6 . 1.395(5) ?
    C1 C2 . 1.397(4) ?
    C2 C3 . 1.396(5) ?
    C2 C7 . 1.501(5) ?
    C3 C4 . 1.365(6) ?
    C3 H3 . 0.9300 ?
    C4 C5 . 1.367(5) ?
    C4 H4 . 0.9300 ?
    C5 C6 . 1.393(5) ?
    C5 H5 . 0.9300 ?
    C6 C10 . 1.512(5) ?
    C7 C9 . 1.534(5) ?
    C7 C8 . 1.537(5) ?
    C7 H7 . 0.9800 ?
    C8 H8A . 0.9600 ?
    C8 H8B . 0.9600 ?
    C8 H8C . 0.9600 ?
    C9 H9A . 0.9600 ?
    C9 H9B . 0.9600 ?
    C9 H9C . 0.9600 ?
    C10 C11 . 1.506(5) ?
    C10 C12 . 1.532(6) ?
    C10 H10 . 0.9800 ?
    C11 H11A . 0.9600 ?
    C11 H11B . 0.9600 ?
    C11 H11C . 0.9600 ?
    C12 H12A . 0.9600 ?
    C12 H12B . 0.9600 ?
    C12 H12C . 0.9600 ?
    C13 C14 . 1.390(4) ?
    C13 C18 . 1.392(5) ?
    C14 C15 . 1.405(5) ?
    C14 C19 . 1.514(5) ?
    C15 C16 . 1.375(5) ?
    C15 H15 . 0.9300 ?
    C16 C17 . 1.375(5) ?
    C16 H16 . 0.9300 ?
    C17 C18 . 1.389(4) ?
    C17 H17 . 0.9300 ?
    C18 C22 . 1.510(5) ?
    C19 C21 . 1.518(5) ?
    C19 C20 . 1.518(5) ?
    C19 C21' . 1.525(10) ?
    C19 C20' . 1.533(10) ?
    C19 H19 . 0.9800 ?
    C19 H19' . 0.9800 ?
    C20 H20A . 0.9600 ?
    C20 H20B . 0.9600 ?
    C20 H20C . 0.9600 ?
    C21 H21A . 0.9600 ?
    C21 H21B . 0.9600 ?
    C21 H21C . 0.9600 ?
    C22 C23 . 1.528(8) ?
    C22 C24' . 1.535(9) ?
    C22 C23' . 1.537(9) ?
    C22 C24 . 1.543(8) ?
    C22 H22 . 0.9800 ?
    C22 H22' . 0.9800 ?
    C23 H23D . 0.9600 ?
    C23 H23E . 0.9600 ?
    C23 H23F . 0.9600 ?
    C24 H24D . 0.9600 ?
    C24 H24E . 0.9600 ?
    C24 H24F . 0.9600 ?
    C20' H20D . 0.9600 ?
    C20' H20E . 0.9600 ?
    C20' H20F . 0.9600 ?
    C21' H21D . 0.9600 ?
    C21' H21E . 0.9600 ?
    C21' H21F . 0.9600 ?
    C23' H23A . 0.9600 ?
    C23' H23B . 0.9600 ?
    C23' H23C . 0.9600 ?
    C24' H24A . 0.9600 ?
    C24' H24B . 0.9600 ?
    C24' H24C . 0.9600 ?
loop_
    _geom_angle_atom_site_label_1
    _geom_angle_atom_site_label_2
    _geom_angle_atom_site_label_3
    _geom_angle_site_symmetry_1
    _geom_angle_site_symmetry_3
    _geom_angle
    _geom_angle_publ_flag
    O3 S1 O1 . . 104.66(17) ?
    O3 S1 O2 . . 109.22(15) ?
    O1 S1 O2 . . 93.91(10) ?
    C1 O1 S1 . . 118.74(18) ?
    C13 O2 S1 . . 116.15(18) ?
    C6 C1 C2 . . 124.2(3) ?
    C6 C1 O1 . . 117.3(3) ?
    C2 C1 O1 . . 118.4(3) ?
    C3 C2 C1 . . 115.9(3) ?
    C3 C2 C7 . . 121.0(3) ?
    C1 C2 C7 . . 123.2(3) ?
    C4 C3 C2 . . 121.5(4) ?
    C4 C3 H3 . . 119.2 ?
    C2 C3 H3 . . 119.2 ?
    C3 C4 C5 . . 120.9(4) ?
    C3 C4 H4 . . 119.6 ?
    C5 C4 H4 . . 119.6 ?
    C4 C5 C6 . . 121.4(4) ?
    C4 C5 H5 . . 119.3 ?
    C6 C5 H5 . . 119.3 ?
    C5 C6 C1 . . 116.2(3) ?
    C5 C6 C10 . . 120.5(3) ?
    C1 C6 C10 . . 123.3(3) ?
    C2 C7 C9 . . 111.9(3) ?
    C2 C7 C8 . . 111.3(3) ?
    C9 C7 C8 . . 109.9(3) ?
    C2 C7 H7 . . 107.9 ?
    C9 C7 H7 . . 107.9 ?
    C8 C7 H7 . . 107.9 ?
    C7 C8 H8A . . 109.5 ?
    C7 C8 H8B . . 109.5 ?
    H8A C8 H8B . . 109.5 ?
    C7 C8 H8C . . 109.5 ?
    H8A C8 H8C . . 109.5 ?
    H8B C8 H8C . . 109.5 ?
    C7 C9 H9A . . 109.5 ?
    C7 C9 H9B . . 109.5 ?
    H9A C9 H9B . . 109.5 ?
    C7 C9 H9C . . 109.5 ?
    H9A C9 H9C . . 109.5 ?
    H9B C9 H9C . . 109.5 ?
    C11 C10 C6 . . 111.5(3) ?
    C11 C10 C12 . . 110.8(3) ?
    C6 C10 C12 . . 110.8(3) ?
    C11 C10 H10 . . 107.9 ?
    C6 C10 H10 . . 107.9 ?
    C12 C10 H10 . . 107.9 ?
    C10 C11 H11A . . 109.5 ?
    C10 C11 H11B . . 109.5 ?
    H11A C11 H11B . . 109.5 ?
    C10 C11 H11C . . 109.5 ?
    H11A C11 H11C . . 109.5 ?
    H11B C11 H11C . . 109.5 ?
    C10 C12 H12A . . 109.5 ?
    C10 C12 H12B . . 109.5 ?
    H12A C12 H12B . . 109.5 ?
    C10 C12 H12C . . 109.5 ?
    H12A C12 H12C . . 109.5 ?
    H12B C12 H12C . . 109.5 ?
    C14 C13 C18 . . 124.5(3) ?
    C14 C13 O2 . . 116.2(3) ?
    C18 C13 O2 . . 119.1(3) ?
    C13 C14 C15 . . 116.3(3) ?
    C13 C14 C19 . . 121.8(3) ?
    C15 C14 C19 . . 121.8(3) ?
    C16 C15 C14 . . 120.5(3) ?
    C16 C15 H15 . . 119.8 ?
    C14 C15 H15 . . 119.8 ?
    C15 C16 C17 . . 121.2(3) ?
    C15 C16 H16 . . 119.4 ?
    C17 C16 H16 . . 119.4 ?
    C16 C17 C18 . . 121.0(3) ?
    C16 C17 H17 . . 119.5 ?
    C18 C17 H17 . . 119.5 ?
    C17 C18 C13 . . 116.5(3) ?
    C17 C18 C22 . . 120.2(3) ?
    C13 C18 C22 . . 123.3(3) ?
    C14 C19 C21 . . 114.9(3) ?
    C14 C19 C20 . . 110.0(3) ?
    C21 C19 C20 . . 110.3(4) ?
    C14 C19 C21' . . 110.4(15) ?
    C20 C19 C21' . . 136.6(15) ?
    C14 C19 C20' . . 105.2(13) ?
    C21 C19 C20' . . 83.2(15) ?
    C21' C19 C20' . . 118.0(19) ?
    C14 C19 H19 . . 107.1 ?
    C21 C19 H19 . . 107.1 ?
    C20 C19 H19 . . 107.1 ?
    C21' C19 H19 . . 74.9 ?
    C20' C19 H19 . . 137.3 ?
    C14 C19 H19' . . 108.7 ?
    C21 C19 H19' . . 128.9 ?
    C20 C19 H19' . . 76.7 ?
    C21' C19 H19' . . 104.2 ?
    C20' C19 H19' . . 110.1 ?
    C19 C20 H20A . . 109.5 ?
    C19 C20 H20B . . 109.5 ?
    H20A C20 H20B . . 109.5 ?
    C19 C20 H20C . . 109.5 ?
    H20A C20 H20C . . 109.5 ?
    H20B C20 H20C . . 109.5 ?
    C19 C21 H21A . . 109.5 ?
    C19 C21 H21B . . 109.5 ?
    H21A C21 H21B . . 109.5 ?
    C19 C21 H21C . . 109.5 ?
    H21A C21 H21C . . 109.5 ?
    H21B C21 H21C . . 109.5 ?
    C18 C22 C23 . . 113.9(18) ?
    C18 C22 C24' . . 112.9(19) ?
    C23 C22 C24' . . 93.6(18) ?
    C18 C22 C23' . . 104(3) ?
    C24' C22 C23' . . 110.4(13) ?
    C18 C22 C24 . . 109.7(11) ?
    C23 C22 C24 . . 113.0(8) ?
    C23' C22 C24 . . 129.9(18) ?
    C18 C22 H22 . . 106.6 ?
    C23 C22 H22 . . 106.6 ?
    C24' C22 H22 . . 122.7 ?
    C23' C22 H22 . . 98.0 ?
    C24 C22 H22 . . 106.6 ?
    C18 C22 H22' . . 108.7 ?
    C23 C22 H22' . . 117.8 ?
    C24' C22 H22' . . 109.0 ?
    C23' C22 H22' . . 111.9 ?
    C24 C22 H22' . . 91.5 ?
    C22 C23 H23D . . 109.5 ?
    C22 C23 H23E . . 109.5 ?
    H23D C23 H23E . . 109.5 ?
    C22 C23 H23F . . 109.5 ?
    H23D C23 H23F . . 109.5 ?
    H23E C23 H23F . . 109.5 ?
    C22 C24 H24D . . 109.5 ?
    C22 C24 H24E . . 109.5 ?
    H24D C24 H24E . . 109.5 ?
    C22 C24 H24F . . 109.5 ?
    H24D C24 H24F . . 109.5 ?
    H24E C24 H24F . . 109.5 ?
    C19 C20' H20D . . 109.5 ?
    C19 C20' H20E . . 109.5 ?
    H20D C20' H20E . . 109.5 ?
    C19 C20' H20F . . 109.5 ?
    H20D C20' H20F . . 109.5 ?
    H20E C20' H20F . . 109.5 ?
    C19 C21' H21D . . 109.5 ?
    C19 C21' H21E . . 109.5 ?
    H21D C21' H21E . . 109.5 ?
    C19 C21' H21F . . 109.5 ?
    H21D C21' H21F . . 109.5 ?
    H21E C21' H21F . . 109.5 ?
    C22 C23' H23A . . 109.5 ?
    C22 C23' H23B . . 109.5 ?
    H23A C23' H23B . . 109.5 ?
    C22 C23' H23C . . 109.5 ?
    H23A C23' H23C . . 109.5 ?
    H23B C23' H23C . . 109.5 ?
    C22 C24' H24A . . 109.5 ?
    C22 C24' H24B . . 109.5 ?
    H24A C24' H24B . . 109.5 ?
    C22 C24' H24C . . 109.5 ?
    H24A C24' H24C . . 109.5 ?
    H24B C24' H24C . . 109.5 ?
loop_
    _geom_torsion_atom_site_label_1
    _geom_torsion_atom_site_label_2
    _geom_torsion_atom_site_label_3
    _geom_torsion_atom_site_label_4
    _geom_torsion_site_symmetry_1
    _geom_torsion_site_symmetry_2
    _geom_torsion_site_symmetry_3
    _geom_torsion_site_symmetry_4
    _geom_torsion
    _geom_torsion_publ_flag
    O3 S1 O1 C1 . . . . 162.9(2) ?
    O2 S1 O1 C1 . . . . -86.0(2) ?
    O3 S1 O2 C13 . . . . -66.3(3) ?
    O1 S1 O2 C13 . . . . -173.3(2) ?
    S1 O1 C1 C6 . . . . 109.4(3) ?
    S1 O1 C1 C2 . . . . -75.1(3) ?
    C6 C1 C2 C3 . . . . -0.9(5) ?
    O1 C1 C2 C3 . . . . -176.1(3) ?
    C6 C1 C2 C7 . . . . 179.4(3) ?
    O1 C1 C2 C7 . . . . 4.3(4) ?
    C1 C2 C3 C4 . . . . 0.9(6) ?
    C7 C2 C3 C4 . . . . -179.5(4) ?
    C2 C3 C4 C5 . . . . -0.7(6) ?
    C3 C4 C5 C6 . . . . 0.5(6) ?
    C4 C5 C6 C1 . . . . -0.5(5) ?
    C4 C5 C6 C10 . . . . 178.7(3) ?
    C2 C1 C6 C5 . . . . 0.8(5) ?
    O1 C1 C6 C5 . . . . 176.0(3) ?
    C2 C1 C6 C10 . . . . -178.4(3) ?
    O1 C1 C6 C10 . . . . -3.2(5) ?
    C3 C2 C7 C9 . . . . 56.8(5) ?
    C1 C2 C7 C9 . . . . -123.6(4) ?
    C3 C2 C7 C8 . . . . -66.6(5) ?
    C1 C2 C7 C8 . . . . 113.1(4) ?
    C5 C6 C10 C11 . . . . -56.2(5) ?
    C1 C6 C10 C11 . . . . 122.9(4) ?
    C5 C6 C10 C12 . . . . 67.6(4) ?
    C1 C6 C10 C12 . . . . -113.2(4) ?
    S1 O2 C13 C14 . . . . 103.1(3) ?
    S1 O2 C13 C18 . . . . -81.3(3) ?
    C18 C13 C14 C15 . . . . 1.2(5) ?
    O2 C13 C14 C15 . . . . 176.5(3) ?
    C18 C13 C14 C19 . . . . -175.6(3) ?
    O2 C13 C14 C19 . . . . -0.3(4) ?
    C13 C14 C15 C16 . . . . -0.5(5) ?
    C19 C14 C15 C16 . . . . 176.3(3) ?
    C14 C15 C16 C17 . . . . 0.2(5) ?
    C15 C16 C17 C18 . . . . -0.5(6) ?
    C16 C17 C18 C13 . . . . 1.1(5) ?
    C16 C17 C18 C22 . . . . -178.9(3) ?
    C14 C13 C18 C17 . . . . -1.5(5) ?
    O2 C13 C18 C17 . . . . -176.6(3) ?
    C14 C13 C18 C22 . . . . 178.5(3) ?
    O2 C13 C18 C22 . . . . 3.3(5) ?
    C13 C14 C19 C21 . . . . -154.7(4) ?
    C15 C14 C19 C21 . . . . 28.7(6) ?
    C13 C14 C19 C20 . . . . 80.2(4) ?
    C15 C14 C19 C20 . . . . -96.4(4) ?
    C13 C14 C19 C21' . . . . -115.8(19) ?
    C15 C14 C19 C21' . . . . 67.6(19) ?
    C13 C14 C19 C20' . . . . 115.8(16) ?
    C15 C14 C19 C20' . . . . -60.8(16) ?
    C17 C18 C22 C23 . . . . -58.4(16) ?
    C13 C18 C22 C23 . . . . 121.6(16) ?
    C17 C18 C22 C24' . . . . 47(2) ?
    C13 C18 C22 C24' . . . . -133.1(19) ?
    C17 C18 C22 C23' . . . . -73(3) ?
    C13 C18 C22 C23' . . . . 107(3) ?
    C17 C18 C22 C24 . . . . 69.4(15) ?
    C13 C18 C22 C24 . . . . -110.6(15) ?
loop_
    _geom_hbond_atom_site_label_D
    _geom_hbond_atom_site_label_H
    _geom_hbond_atom_site_label_A
    _geom_hbond_site_symmetry_A
    _geom_hbond_distance_DH
    _geom_hbond_distance_HA
    _geom_hbond_distance_DA
    _geom_hbond_angle_DHA
    C5 H5 O1 4 0.93 2.57 3.413(4) 151
data_global
_journal_date_recd_electronic     2011-05-14
_journal_date_accepted     2011-05-17
_journal_name_full     'Acta Crystallographica, Section E'
_journal_year     2011
_journal_volume     67
_journal_issue      6
_journal_page_first     o1493
_journal_page_last     o1493
_journal_paper_category     QO
_journal_coeditor_code     RZ2600
_publ_contact_author_name     'Jingyu Zhang'
_publ_contact_author_address
;
School of Pharmacy
Henan University of Traditional Chinese Medicine
Zhengzhou 450008
People's Republic of China
;
_publ_contact_author_email     jyzhang2004@126.com
_publ_contact_author_fax     '86 371 65962546'
_publ_contact_author_phone     '86 371 66585527'
_publ_section_title
;
Bis(2,6-diisopropylphenyl) sulfite
;
loop_
    _publ_author_name
    _publ_author_address
    'Jing-Yu Zhang'
;
School of Pharmacy, Henan University of Traditional Chinese Medicine
Zhengzhou 450008
People's Republic of China
;
    'Xuehui Hou'
;
 Department of Quality Detection and Management
 Zhengzhou College of Animal Husbandry Engineering
 Zhengzhou 450011
 People's Republic of China
;
    'Zheguang Wang'
;
 College of Information and Management Science
 Henan Agricultural University
 Zhengzhou 450002
 People's Republic of China
;
