# Supplementary material for: Bis(2,6-diisopropyl­phen­yl) sulfite
Source: Acta Crystallogr Sect E Struct Rep Online. 2011 May 25;67(Pt 6):o1493. doi: 10.1107/S160053681101885X (PMC3120358; doi:10.1107/S160053681101885X)
Supplement: Supplementary file 2 [file e-67-o1493-Isup2.hkl]

# 
# h,k,l, Fc-squared, Fo-squared, sigma(Fo-squared) and status flag 
# 
data_I
_shelx_title ' 090518g in Pca2(1)' 
_shelx_refln_list_code          4 
_shelx_F_calc_maximum      166.49 
_exptl_crystal_F_000       872.00 
_reflns_d_resolution_high  0.8404 
 
loop_ 
 _symmetry_equiv_pos_as_xyz 
 'x, y, z' 
 '-x, -y, z+1/2' 
 'x+1/2, -y, z' 
 '-x+1/2, y, z+1/2' 
 
_cell_length_a    14.2083 
_cell_length_b    16.3332 
_cell_length_c    10.1321 
_cell_angle_alpha  90.000 
_cell_angle_beta   90.000 
_cell_angle_gamma  90.000 
 
_shelx_F_squared_multiplier     1.000 
 
loop_ 
 _refln_index_h 
 _refln_index_k 
 _refln_index_l 
 _refln_F_squared_calc 
 _refln_F_squared_meas 
 _refln_F_squared_sigma 
 _refln_observed_status 
   5   9  -9       29.73       12.56     14.31 o 
   6   9  -9        1.01        1.32     13.22 o 
   7   9  -9        6.69       -3.56     14.31 o 
   8   9  -9       15.03       15.78     16.79 o 
   4  10  -9       49.88       36.25     15.61 o 
   5  10  -9        1.61      -15.87     10.58 o 
   6  10  -9        8.20      -13.65     12.50 o 
   7  10  -9        4.15       -3.22     14.77 o 
   4  11  -9        8.90       -8.59     14.34 o 
   5  11  -9        2.68        7.59     15.15 o 
  10   7  -8        8.50       14.17     17.82 o 
  11   7  -8       98.58      105.49     26.56 o 
   8   8  -8        0.78        2.62     14.40 o 
   9   8  -8        7.90       -2.10     14.83 o 
  10   8  -8        0.36      -11.61     12.91 o 
   2   9  -8       87.97      117.62     19.40 o 
   3   9  -8       94.20      107.42     19.49 o 
   4   9  -8        0.06       -9.83     12.04 o 
   5   9  -8       97.50      133.09     21.62 o 
   6   9  -8       88.97       71.66     17.94 o 
   7   9  -8       27.19       50.22     16.59 o 
   8   9  -8       13.87       15.21     14.63 o 
   9   9  -8       26.30       35.21     16.59 o 
   2  10  -8       76.83       60.68     16.90 o 
   3  10  -8       87.03      103.68     20.21 o 
   4  10  -8       34.69       32.60     15.78 o 
   5  10  -8       19.60       11.24     13.97 o 
   6  10  -8       25.35       23.83     16.04 o 
   7  10  -8       23.14       46.45     17.07 o 
   8  10  -8        8.21       10.00     14.60 o 
   9  10  -8       38.15       38.81     18.28 o 
   3  11  -8       51.30       80.92     19.66 o 
   4  11  -8        0.08       -0.57     12.22 o 
   5  11  -8       59.98       69.53     18.08 o 
   6  11  -8        0.27       -9.86     13.08 o 
   7  11  -8        5.58        0.49     13.37 o 
   8  11  -8        4.24      -13.57     15.15 o 
   4  12  -8       13.37       -9.23     13.02 o 
   5  12  -8       30.46       31.02     16.76 o 
   6  12  -8        9.76       12.27     15.61 o 
   7  12  -8       57.81       46.22     17.71 o 
   5  13  -8        4.09      -15.64     13.77 o 
  13   5  -7        1.23       -5.26     17.82 o 
  11   6  -7       53.75       67.81     21.16 o 
  12   6  -7       66.68      102.65     25.84 o 
   9   7  -7       17.63        9.05     14.03 o 
  10   7  -7       23.95       33.20     17.19 o 
  11   7  -7        7.11        0.46     16.27 o 
  12   7  -7        2.35      -21.26     14.17 o 
   6   8  -7      125.45      137.34     20.81 o 
   7   8  -7       96.36       74.94     18.31 o 
   8   8  -7       87.33       96.73     18.89 o 
   9   8  -7       33.25       60.28     18.48 o 
  10   8  -7      186.99      242.32     29.43 o 
  11   8  -7       38.78       45.70     19.83 o 
   1   9  -7      100.84      125.67     17.88 o 
   2   9  -7      153.15      182.59     21.27 o 
   3   9  -7      256.78      272.10     21.53 o 
   4   9  -7       48.33       80.69     16.67 o 
   5   9  -7      176.35      182.07     22.65 o 
   6   9  -7       34.22       23.60     14.86 o 
   7   9  -7       70.39       61.94     17.30 o 
   8   9  -7        6.36       -9.46     11.61 o 
   9   9  -7       10.83       23.92     14.72 o 
  10   9  -7        8.38       -4.54     15.00 o 
  11   9  -7       18.93       -6.70     15.61 o 
   1  10  -7       30.78       15.23     12.48 o 
   2  10  -7      140.47      137.49     19.69 o 
   3  10  -7       36.06       51.48     14.89 o 
   4  10  -7      348.85      389.12     25.84 o 
   5  10  -7       69.89       93.51     18.57 o 
   6  10  -7      189.07      216.94     25.87 o 
   7  10  -7        4.35        5.32     12.13 o 
   8  10  -7       14.70        3.65     12.76 o 
   9  10  -7       25.61        9.26     14.77 o 
  10  10  -7       12.89       10.92     16.07 o 
   2  11  -7      102.68      133.03     19.20 o 
   3  11  -7       37.18       51.45     15.95 o 
   4  11  -7      172.11      212.85     25.18 o 
   5  11  -7       31.15       31.07     16.24 o 
   6  11  -7       19.08       26.19     14.63 o 
   7  11  -7        6.94        0.52     12.56 o 
   8  11  -7       66.16       86.55     19.55 o 
   9  11  -7        0.29        8.25     12.99 o 
   3  12  -7       33.36       36.25     14.17 o 
   4  12  -7       34.27       25.78     13.54 o 
   5  12  -7       36.96       52.92     16.67 o 
   6  12  -7        4.09       -8.85     11.90 o 
   7  12  -7       46.32       51.88     16.93 o 
   8  12  -7        2.88        4.46     13.85 o 
   4  13  -7       38.05       57.37     17.88 o 
   5  13  -7       44.40       42.46     16.13 o 
   6  13  -7       43.94       46.19     17.30 o 
   7  13  -7       22.79       23.20     16.64 o 
   4  14  -7        5.71        7.99     15.41 o 
   5  14  -7       22.62       20.58     15.72 o 
   6  14  -7        3.42        3.71     15.03 o 
  14   3  -6       25.96       75.37     28.37 o 
  13   4  -6       66.42       66.00     23.83 o 
  14   4  -6        9.09       -6.12     20.64 o 
  12   5  -6       47.29       69.59     20.64 o 
  13   5  -6       32.87       20.09     19.75 o 
  14   5  -6       33.95       65.31     25.61 o 
  10   6  -6       15.42       14.77     14.40 o 
  11   6  -6       84.63      110.06     23.43 o 
  12   6  -6       13.34        2.16     16.50 o 
  13   6  -6        8.73       21.07     20.01 o 
   7   7  -6       61.24       66.31     16.82 o 
   8   7  -6      269.82      228.49     22.97 o 
   9   7  -6      765.04      825.46     40.27 o 
  10   7  -6       76.76      100.72     20.93 o 
  11   7  -6       73.36       60.80     18.74 o 
  12   7  -6       67.14      111.85     24.55 o 
  13   7  -6       11.31       14.49     15.38 o 
   0   8  -6      837.39      976.40     32.42 o 
   1   8  -6      108.56      117.41     10.79 o 
   2   8  -6      425.05      423.06     23.05 o 
   3   8  -6      289.65      260.31     19.32 o 
   4   8  -6       49.79       43.12     13.94 o 
   5   8  -6       41.49       31.65     13.54 o 
   6   8  -6      348.39      317.31     23.92 o 
   7   8  -6       16.70        1.78     12.36 o 
   8   8  -6      196.37      178.13     23.54 o 
   9   8  -6        8.06        1.64     14.11 o 
  10   8  -6       31.06       37.40     16.10 o 
  11   8  -6        5.92       -3.05     13.25 o 
  12   8  -6       25.62       19.17     17.22 o 
   0   9  -6     1068.70     1243.44     37.20 o 
   1   9  -6      199.13      182.76     16.93 o 
   2   9  -6       16.96        4.48      9.83 o 
   3   9  -6      116.18      131.68     18.71 o 
   4   9  -6       76.61       74.42     16.36 o 
   5   9  -6      293.48      296.50     22.45 o 
   6   9  -6      190.71      199.14     23.08 o 
   7   9  -6      210.96      223.03     21.67 o 
   8   9  -6      234.87      204.20     21.44 o 
   9   9  -6       13.09        5.95     13.34 o 
  10   9  -6      148.23      183.31     25.44 o 
  11   9  -6       86.60       71.40     19.75 o 
  12   9  -6        0.77        0.11     14.52 o 
   0  10  -6      127.57      159.33     15.69 o 
   1  10  -6      134.60      141.22     17.71 o 
   2  10  -6      193.53      196.96     18.83 o 
   3  10  -6       88.08       90.40     17.82 o 
   4  10  -6      278.87      302.91     23.34 o 
   5  10  -6      270.68      268.85     22.42 o 
   6  10  -6       61.73       79.59     18.97 o 
   7  10  -6       82.90       65.37     17.48 o 
   8  10  -6       27.27       36.19     14.63 o 
   9  10  -6       39.54       46.19     17.13 o 
  10  10  -6        0.18       -6.44     11.07 o 
  11  10  -6        2.42        5.63     14.66 o 
   1  11  -6       91.86      104.23     16.59 o 
   2  11  -6       51.81       70.65     16.13 o 
   3  11  -6       10.45       -3.71     11.58 o 
   4  11  -6       74.50       49.84     15.03 o 
   5  11  -6      102.01      113.08     19.95 o 
   6  11  -6       27.06       29.98     15.41 o 
   7  11  -6       36.28       32.65     14.52 o 
   8  11  -6       15.13       13.40     12.82 o 
   9  11  -6        7.00      -14.23     11.76 o 
  10  11  -6       42.95       18.89     15.00 o 
  11  11  -6       19.56      -15.38     12.94 o 
   2  12  -6       36.64       24.69     13.31 o 
   3  12  -6      121.34      146.94     20.70 o 
   4  12  -6       21.14        8.45     13.40 o 
   5  12  -6       99.18      104.17     19.12 o 
   6  12  -6        9.96      -16.82     11.21 o 
   7  12  -6       13.13       19.12     13.83 o 
   8  12  -6        2.62       -6.61     11.44 o 
   9  12  -6       64.42       88.48     19.40 o 
  10  12  -6       15.71       11.07     15.87 o 
   2  13  -6       58.68       54.99     16.73 o 
   3  13  -6        9.76        7.19     12.33 o 
   4  13  -6       84.35      124.15     20.09 o 
   5  13  -6        4.10        8.48     13.40 o 
   6  13  -6       94.47      109.75     21.39 o 
   7  13  -6        9.38       -6.32     12.99 o 
   8  13  -6       22.88        0.43     13.88 o 
   9  13  -6       14.01      -10.18     13.65 o 
   3  14  -6       29.29       35.21     17.10 o 
   4  14  -6       36.02       38.35     15.95 o 
   5  14  -6       27.04       36.30     15.81 o 
   6  14  -6       47.64       92.70     20.18 o 
   7  14  -6       25.26       12.36     14.77 o 
   8  14  -6       36.95       53.49     18.40 o 
   4  15  -6       17.89       19.17     15.84 o 
   5  15  -6       22.98       22.33     16.15 o 
   6  15  -6       12.96       -2.62     14.40 o 
  15   1  -5       19.05       44.35     29.66 o 
  14   2  -5       35.61       44.07     22.31 o 
  15   2  -5       33.25       73.10     27.74 o 
  13   3  -5       24.55       -4.77     13.71 o 
  14   3  -5       84.66       95.92     24.98 o 
  15   3  -5       31.40       66.40     26.96 o 
  12   4  -5       11.00       -4.34     14.31 o 
  13   4  -5       21.51       17.30     14.72 o 
  14   4  -5       15.78       14.40     18.97 o 
  10   5  -5       77.39       72.32     17.97 o 
  11   5  -5       42.91       29.89     16.38 o 
  12   5  -5      141.95      215.53     27.36 o 
  13   5  -5        9.22      -11.04     12.59 o 
  14   5  -5       57.42       91.49     24.89 o 
   8   6  -5      547.96      551.21     30.15 o 
   9   6  -5      234.07      253.56     23.11 o 
  10   6  -5      659.93      655.55     34.81 o 
  11   6  -5      126.48      178.94     23.37 o 
  12   6  -5       26.78       -1.18     12.45 o 
  13   6  -5       21.46       30.76     16.41 o 
  14   6  -5       10.38       23.57     17.25 o 
   1   7  -5      983.08     1103.19     29.89 o 
   2   7  -5      109.39      112.62     10.20 o 
   3   7  -5      141.67      129.21     13.54 o 
   4   7  -5       36.89       24.20     10.20 o 
   5   7  -5       20.89       10.72      9.86 o 
   6   7  -5      201.38      176.41     18.11 o 
   7   7  -5     1063.14     1118.23     41.33 o 
   8   7  -5       13.22       17.16     12.76 o 
   9   7  -5      266.77      297.65     24.46 o 
  10   7  -5        1.33        0.09     12.65 o 
  11   7  -5       76.68       55.45     16.73 o 
  12   7  -5       43.14       57.12     19.63 o 
  13   7  -5        6.64       15.03     16.44 o 
  14   7  -5        8.47      -12.04     14.31 o 
   1   8  -5      153.70      154.21     11.60 o 
   2   8  -5       79.80       86.01     25.54 o 
   3   8  -5      117.56      162.84     17.74 o 
   4   8  -5      133.17      131.22     17.42 o 
   5   8  -5       37.60       27.88     11.84 o 
   6   8  -5      104.00      148.61     20.12 o 
   7   8  -5     1254.63     1289.69     44.87 o 
   8   8  -5      278.63      274.22     23.11 o 
   9   8  -5      114.92      111.39     19.66 o 
  10   8  -5       86.70       98.57     19.43 o 
  11   8  -5       59.96       38.20     17.28 o 
  12   8  -5       87.78      115.04     22.85 o 
  13   8  -5        8.49        5.06     14.46 o 
   1   9  -5      161.57      138.31     10.26 o 
   2   9  -5      331.94      311.42     19.89 o 
   3   9  -5       29.52       17.65      9.95 o 
   4   9  -5       42.55       44.27     13.14 o 
   5   9  -5      211.10      217.94     19.69 o 
   6   9  -5      420.51      424.96     26.16 o 
   7   9  -5       44.15       66.54     16.01 o 
   8   9  -5       56.69       46.85     16.27 o 
   9   9  -5      131.25      118.23     20.55 o 
  10   9  -5       48.09       25.04     14.80 o 
  11   9  -5       23.31        7.73     12.53 o 
  12   9  -5        5.73       -2.27     13.68 o 
  13   9  -5       14.75       12.94     17.10 o 
   1  10  -5      251.61      254.00     11.63 o 
   2  10  -5      452.04      494.32     24.52 o 
   3  10  -5       31.48       24.00     11.30 o 
   4  10  -5       73.80       75.77     15.21 o 
   5  10  -5       50.37       61.08     14.49 o 
   6  10  -5      284.07      266.69     21.82 o 
   7  10  -5      205.80      225.42     20.90 o 
   8  10  -5      105.47      108.77     19.37 o 
   9  10  -5       70.55       76.89     18.11 o 
  10  10  -5       15.55       12.85     12.25 o 
  11  10  -5        4.47      -17.72     11.81 o 
  12  10  -5      107.21      103.62     23.05 o 
   1  11  -5        9.41       12.22     10.46 o 
   2  11  -5       34.04       33.09     13.02 o 
   3  11  -5      155.51      162.87     16.47 o 
   4  11  -5      150.02      184.00     20.38 o 
   5  11  -5      120.51      146.91     20.78 o 
   6  11  -5       48.80       45.30     14.69 o 
   7  11  -5        9.33        2.13     11.47 o 
   8  11  -5      177.19      209.18     24.72 o 
   9  11  -5       34.74       34.26     15.21 o 
  10  11  -5       48.59       37.54     16.67 o 
  11  11  -5        6.60       -3.10     14.49 o 
  12  11  -5       30.62       35.21     17.65 o 
   1  12  -5       50.52       46.88     12.99 o 
   2  12  -5      238.57      275.98     20.75 o 
   3  12  -5      229.39      243.32     20.58 o 
   4  12  -5        0.02      -15.52     10.35 o 
   5  12  -5      312.67      316.68     24.17 o 
   6  12  -5       23.57       -8.05     10.55 o 
   7  12  -5      113.88      118.34     20.27 o 
   8  12  -5       12.12        3.56     12.53 o 
   9  12  -5        6.12        5.09     14.23 o 
  10  12  -5        5.52        9.83     14.75 o 
  11  12  -5       10.93       -4.05     14.08 o 
   1  13  -5       71.65      108.22     16.99 o 
   2  13  -5      204.39      211.50     18.66 o 
   3  13  -5        7.84       22.94     12.82 o 
   4  13  -5       64.64       78.96     17.59 o 
   5  13  -5       58.40       64.73     17.25 o 
   6  13  -5       81.49      116.88     20.18 o 
   7  13  -5       14.05       -2.96     11.67 o 
   8  13  -5        1.52      -13.57     11.15 o 
   9  13  -5       17.82       26.16     15.92 o 
  10  13  -5       34.97       27.88     16.18 o 
   2  14  -5       44.10       43.92     14.86 o 
   3  14  -5      161.45      220.56     24.23 o 
   4  14  -5       36.96       18.97     15.00 o 
   5  14  -5       72.42       80.49     19.20 o 
   6  14  -5        6.10       -4.11     12.39 o 
   7  14  -5       18.47       38.37     15.84 o 
   8  14  -5       11.56        8.22     14.52 o 
   9  14  -5        5.29        4.11     14.57 o 
   3  15  -5       51.42       56.28     16.59 o 
   4  15  -5        0.64        3.19     13.02 o 
   5  15  -5       47.86       55.62     16.50 o 
   6  15  -5       24.05        3.16     13.02 o 
   7  15  -5       51.71       50.76     18.25 o 
   8  15  -5       10.66       11.47     15.03 o 
   4  16  -5       55.36       39.52     17.39 o 
   5  16  -5        0.05        3.88     13.63 o 
  14   1  -4        1.77       -5.52     16.07 o 
  15   1  -4       38.25       71.11     23.69 o 
  13   2  -4        6.40      -13.37     13.19 o 
  14   2  -4       13.11        4.97     16.67 o 
  15   2  -4        6.72      -20.15     17.30 o 
  12   3  -4      125.97      158.47     23.28 o 
  13   3  -4       83.41       99.60     21.01 o 
  14   3  -4        3.62       -2.67     15.84 o 
  15   3  -4       12.27       20.01     17.62 o 
  10   4  -4       84.57       74.85     16.90 o 
  11   4  -4      389.19      404.67     27.88 o 
  12   4  -4      113.59      116.73     22.31 o 
  13   4  -4      115.35      147.06     24.17 o 
  14   4  -4        1.41      -18.84     12.56 o 
  15   4  -4       66.26      108.25     26.10 o 
   4   5  -4      142.23      136.05      6.44 o 
   8   5  -4      302.03      284.43     21.04 o 
   9   5  -4      219.76      179.91     18.91 o 
  10   5  -4       70.65       60.36     16.59 o 
  11   5  -4      116.02      116.24     20.38 o 
  12   5  -4       59.60       42.43     16.04 o 
  13   5  -4        5.51        4.66     14.46 o 
  14   5  -4       34.59       25.09     16.73 o 
  15   5  -4       19.44       29.78     17.82 o 
   1   6  -4      110.15      113.71      9.74 o 
   2   6  -4       79.68       89.51      8.05 o 
   4   6  -4      256.34      253.24      7.23 o 
   5   6  -4      648.90      722.61     28.34 o 
   6   6  -4      333.97      329.99     20.78 o 
   7   6  -4       99.83       91.90     15.55 o 
   8   6  -4       83.89       78.24     15.32 o 
   9   6  -4      182.34      182.18     19.26 o 
  10   6  -4      199.19      202.33     22.56 o 
  11   6  -4       40.49       39.50     14.98 o 
  12   6  -4        5.32      -11.10     12.07 o 
  13   6  -4      152.00      140.45     23.86 o 
  14   6  -4        9.50       16.01     15.35 o 
  15   6  -4       90.87      133.95     25.24 o 
   0   7  -4       81.34      100.89     10.06 o 
   1   7  -4      473.36      507.10     13.46 o 
   2   7  -4       67.78       63.47      6.34 o 
   3   7  -4       25.15       23.89      5.72 o 
   4   7  -4      443.98      455.69     22.19 o 
   5   7  -4      457.11      442.15     23.14 o 
   6   7  -4      285.14      318.78     20.55 o 
   7   7  -4      248.94      222.83     19.00 o 
   8   7  -4      498.59      543.65     28.40 o 
   9   7  -4      505.55      523.96     29.12 o 
  10   7  -4       41.94       43.98     14.72 o 
  11   7  -4      121.40      143.23     21.27 o 
  12   7  -4        1.81       -2.99     12.56 o 
  13   7  -4      126.61      133.49     22.51 o 
  14   7  -4       14.35       19.23     13.83 o 
   0   8  -4      881.05      877.46     25.84 o 
   1   8  -4       36.00       36.05      5.84 o 
   2   8  -4      272.15      305.14     10.37 o 
   3   8  -4       24.69       22.85      4.99 o 
   4   8  -4      610.99      621.09     26.42 o 
   5   8  -4      255.88      259.65     18.89 o 
   6   8  -4      537.76      529.79     26.85 o 
   7   8  -4       56.17       51.74     14.08 o 
   8   8  -4      324.38      313.69     23.48 o 
   9   8  -4      101.26      121.30     19.32 o 
  10   8  -4       29.21       40.24     14.40 o 
  11   8  -4        6.11       12.10     12.33 o 
  12   8  -4       17.06        3.54     12.94 o 
  13   8  -4        9.80        2.44     14.46 o 
  14   8  -4       35.96       26.68     16.41 o 
   0   9  -4      163.19      157.84     12.33 o 
   1   9  -4      190.86      210.37      9.59 o 
   2   9  -4      468.10      495.67     13.69 o 
   3   9  -4       43.14       36.51     10.84 o 
   4   9  -4       60.91       71.60     13.08 o 
   5   9  -4      312.29      320.45     20.52 o 
   6   9  -4      254.75      263.91     20.06 o 
   7   9  -4       91.18       87.53     16.64 o 
   8   9  -4      454.20      503.84     28.74 o 
   9   9  -4      127.26      135.50     20.61 o 
  10   9  -4        0.02      -15.22     10.15 o 
  11   9  -4       83.13       57.29     17.33 o 
  12   9  -4        4.08        6.84     14.11 o 
  13   9  -4      101.32      109.23     21.13 o 
   0  10  -4      187.17      170.97     13.19 o 
   1  10  -4      100.78      112.49      8.71 o 
   2  10  -4      174.04      149.23      8.73 o 
   3  10  -4       29.23       33.72     11.07 o 
   4  10  -4      130.75      126.76     16.79 o 
   5  10  -4      124.03      109.00     16.56 o 
   6  10  -4       85.54      120.90     18.60 o 
   7  10  -4      214.63      189.14     19.06 o 
   8  10  -4      138.19      129.98     20.27 o 
   9  10  -4      173.75      181.29     22.59 o 
  10  10  -4        9.70       21.64     13.91 o 
  11  10  -4       54.71       58.96     16.96 o 
  12  10  -4       13.21        0.69     13.34 o 
  13  10  -4        3.82       -4.97     14.00 o 
   0  11  -4      922.68      973.44     30.27 o 
   1  11  -4      164.13      183.32     10.43 o 
   2  11  -4      687.88      646.96     26.91 o 
   3  11  -4      266.82      224.58     17.45 o 
   4  11  -4        6.48       -3.62      9.43 o 
   5  11  -4       55.55       50.71     14.34 o 
   6  11  -4      217.39      232.29     21.27 o 
   7  11  -4       14.93       10.87     11.70 o 
   8  11  -4      277.82      312.20     25.07 o 
   9  11  -4       49.73       42.05     16.10 o 
  10  11  -4       10.90       -4.80     11.38 o 
  11  11  -4        2.84       10.23     14.72 o 
  12  11  -4       15.52       33.75     17.42 o 
   0  12  -4       47.36       44.61     11.35 o 
   1  12  -4      147.76      141.71     14.60 o 
   2  12  -4      280.95      262.15     19.35 o 
   3  12  -4      150.50      176.78     19.75 o 
   4  12  -4      181.21      175.17     17.53 o 
   5  12  -4       68.71       76.66     16.07 o 
   6  12  -4      142.31      181.55     22.68 o 
   7  12  -4       62.61       49.10     15.29 o 
   8  12  -4       13.40       -4.28     11.90 o 
   9  12  -4       49.64       30.07     14.80 o 
  10  12  -4       36.12       28.05     15.72 o 
  11  12  -4       94.38      106.15     21.64 o 
  12  12  -4       18.98       24.12     16.41 o 
   0  13  -4      101.14      109.86     15.09 o 
   1  13  -4        6.86       12.53      9.46 o 
   2  13  -4       55.41       47.54     12.56 o 
   3  13  -4       10.14        0.29      9.86 o 
   4  13  -4      490.89      507.09     27.88 o 
   5  13  -4      170.10      145.48     20.32 o 
   6  13  -4      223.59      230.25     21.62 o 
   7  13  -4       72.56       85.43     18.74 o 
   8  13  -4       58.89       62.20     17.42 o 
   9  13  -4        4.89       -6.01     12.13 o 
  10  13  -4        2.43       -2.44     14.54 o 
  11  13  -4        0.49        1.67     14.83 o 
   1  14  -4      103.72      125.36     16.56 o 
   2  14  -4       64.95       78.79     14.98 o 
   3  14  -4       85.63       70.28     15.12 o 
   4  14  -4       32.41       24.35     12.68 o 
   5  14  -4        8.82        0.72     11.70 o 
   6  14  -4       43.70       27.51     14.49 o 
   7  14  -4       12.31       -0.66     12.94 o 
   8  14  -4        7.38       -1.44     14.08 o 
   9  14  -4        6.07       -6.15     14.11 o 
  10  14  -4       20.50        8.42     15.90 o 
   2  15  -4       14.84        5.92     10.81 o 
   3  15  -4      121.51      115.93     19.75 o 
   4  15  -4       19.17       32.28     15.12 o 
   5  15  -4        7.30       -7.39     11.56 o 
   6  15  -4        0.88       -9.43     12.19 o 
   7  15  -4       11.25       35.41     15.52 o 
   8  15  -4        8.10        8.51     14.40 o 
   9  15  -4       67.95       68.38     20.06 o 
   3  16  -4        1.20      -15.09     10.06 o 
   4  16  -4      126.40      144.79     21.53 o 
   5  16  -4        7.65       -3.91     13.51 o 
   6  16  -4      134.80      202.91     26.59 o 
   7  16  -4        2.19       -9.89     13.88 o 
   4  17  -4       17.00        9.37     14.40 o 
   5  17  -4       27.24       10.52     14.86 o 
  14   0  -3      113.38      172.32     26.07 o 
  13   1  -3       59.12       80.97     18.17 o 
  14   1  -3        7.05       -1.32     12.45 o 
  15   1  -3       57.33       67.06     18.77 o 
  11   2  -3       11.46        3.79     11.24 o 
  12   2  -3       73.18      105.32     19.86 o 
  13   2  -3       35.25       34.23     14.43 o 
  14   2  -3        4.97       -0.20     12.68 o 
  15   2  -3        9.56       28.66     18.37 o 
  16   2  -3       26.17       64.33     21.39 o 
  10   3  -3      767.35      716.29     31.99 o 
  11   3  -3      248.86      237.17     20.95 o 
  12   3  -3      323.90      369.48     25.96 o 
  13   3  -3      162.63      209.66     24.69 o 
  14   3  -3       35.98       54.13     17.94 o 
  15   3  -3        4.73        2.21     14.06 o 
  16   3  -3       61.13       72.15     21.87 o 
   8   4  -3      345.69      328.32     20.67 o 
   9   4  -3       61.64       62.32     14.08 o 
  10   4  -3      189.90      172.99     18.25 o 
  11   4  -3       73.29       75.14     16.36 o 
  12   4  -3       34.91       29.15     14.63 o 
  13   4  -3      100.23      123.80     20.95 o 
  14   4  -3       69.18       82.18     20.61 o 
  15   4  -3       93.45      117.02     22.19 o 
  16   4  -3        4.57       -0.75     15.12 o 
   1   5  -3       99.08       94.94      7.21 o 
   2   5  -3       46.69       53.78      5.61 o 
   3   5  -3     1530.91     1549.11     22.59 o 
   4   5  -3      168.31      164.43      8.47 o 
   5   5  -3     2208.92     2224.17     57.45 o 
   6   5  -3     1409.68     1374.51     55.55 o 
   7   5  -3      659.24      727.23     18.93 o 
   8   5  -3      365.51      371.66     22.71 o 
   9   5  -3      107.09      107.05     16.41 o 
  10   5  -3      264.31      238.27     21.01 o 
  11   5  -3       47.33       38.35     13.80 o 
  12   5  -3      144.10      176.06     23.14 o 
  13   5  -3       73.46       83.62     18.02 o 
  14   5  -3      176.65      241.71     27.25 o 
  15   5  -3      119.87      167.52     24.98 o 
   1   6  -3     1050.03     1188.36     19.19 o 
   2   6  -3     1070.49     1217.39     18.98 o 
   3   6  -3      603.22      599.26     11.64 o 
   4   6  -3      282.76      266.72     16.21 o 
   5   6  -3      550.33      554.54     13.15 o 
   6   6  -3      660.43      658.08     14.80 o 
   7   6  -3       59.35       71.32     12.96 o 
   8   6  -3      505.40      491.33     25.50 o 
   9   6  -3      109.79      128.58     18.20 o 
  10   6  -3       35.94       18.83     13.02 o 
  11   6  -3       18.82       19.60     13.02 o 
  12   6  -3      402.49      425.80     27.68 o 
  13   6  -3       46.06       48.32     16.33 o 
  14   6  -3       30.52       28.17     14.63 o 
  15   6  -3       35.15       14.52     15.90 o 
   1   7  -3     1096.87     1152.15     19.54 o 
   2   7  -3      159.35      163.91      7.13 o 
   3   7  -3      557.03      593.55     23.02 o 
   4   7  -3      315.24      287.79      7.80 o 
   5   7  -3      658.94      691.28     27.25 o 
   6   7  -3      152.93      130.53     15.95 o 
   7   7  -3      162.05      156.34     15.84 o 
   8   7  -3       83.76       79.94     14.57 o 
   9   7  -3      143.87      169.65     17.42 o 
  10   7  -3        4.70        0.40     10.46 o 
  11   7  -3        6.15        4.08     11.58 o 
  12   7  -3       25.18       32.14     14.75 o 
  13   7  -3       17.42       10.46     13.11 o 
  14   7  -3      126.31      153.84     22.62 o 
  15   7  -3        2.43       -6.24     13.34 o 
   1   8  -3      608.96      664.70     17.13 o 
   2   8  -3      402.52      403.87     21.30 o 
   3   8  -3      271.13      262.08     19.50 o 
   4   8  -3       45.84       34.92      9.92 o 
   5   8  -3      353.30      346.09     20.01 o 
   6   8  -3      192.38      171.63     15.64 o 
   7   8  -3      138.84      162.12     18.45 o 
   8   8  -3      304.95      318.98     22.08 o 
   9   8  -3       57.01       67.69     15.52 o 
  10   8  -3       66.34       50.27     14.46 o 
  11   8  -3       20.45       13.08     12.99 o 
  12   8  -3      256.05      281.67     24.06 o 
  13   8  -3       18.74        4.83     13.77 o 
  14   8  -3      139.83      148.24     24.12 o 
   1   9  -3       51.09       65.08      6.43 o 
   2   9  -3      272.95      282.50     10.04 o 
   3   9  -3      328.95      307.64     10.14 o 
   4   9  -3      102.13       93.74     13.28 o 
   5   9  -3      156.45      157.75     15.23 o 
   6   9  -3        5.07        9.60      9.49 o 
   7   9  -3      222.71      228.89     19.32 o 
   8   9  -3      179.07      165.43     20.29 o 
   9   9  -3      127.71      122.45     20.21 o 
  10   9  -3       78.54       58.84     15.92 o 
  11   9  -3        7.55      -12.62     10.84 o 
  12   9  -3       31.47       22.56     14.52 o 
  13   9  -3       15.91       21.41     14.75 o 
  14   9  -3        3.85       -4.63     14.23 o 
   1  10  -3      482.32      478.61     13.75 o 
   2  10  -3       35.97       48.93      6.39 o 
   3  10  -3      147.65      152.86     13.88 o 
   4  10  -3      318.53      284.23     19.17 o 
   5  10  -3      407.04      428.79     23.37 o 
   6  10  -3      397.93      382.13     23.40 o 
   7  10  -3      438.71      441.17     26.56 o 
   8  10  -3       57.17       60.88     15.23 o 
   9  10  -3      113.95      119.23     19.72 o 
  10  10  -3       26.48       33.98     13.85 o 
  11  10  -3       14.70       19.40     13.40 o 
  12  10  -3       68.95       59.04     17.76 o 
  13  10  -3       14.88       14.95     15.00 o 
   1  11  -3       60.75       63.07     12.86 o 
   2  11  -3       46.74       52.58      7.25 o 
   3  11  -3       78.04       85.37     14.31 o 
   4  11  -3      122.19      130.64     16.73 o 
   5  11  -3      146.77      165.28     18.48 o 
   6  11  -3       84.63       97.76     16.90 o 
   7  11  -3      150.14      158.07     20.75 o 
   8  11  -3      233.94      205.84     20.81 o 
   9  11  -3       16.94       10.75     12.99 o 
  10  11  -3      209.19      214.44     22.42 o 
  11  11  -3       54.96       50.02     17.02 o 
  12  11  -3       42.79       48.35     17.68 o 
  13  11  -3       18.23       22.36     17.42 o 
   1  12  -3      289.15      272.41     11.83 o 
   2  12  -3      301.51      316.28     19.20 o 
   3  12  -3      299.79      302.83     20.01 o 
   4  12  -3      151.76      169.57     19.35 o 
   5  12  -3      614.47      658.05     30.70 o 
   6  12  -3      391.44      400.67     25.61 o 
   7  12  -3      339.32      370.66     25.32 o 
   8  12  -3        9.47        2.85     11.33 o 
   9  12  -3       51.09       65.11     16.93 o 
  10  12  -3        7.10       15.78     14.46 o 
  11  12  -3       13.56       -5.40     13.31 o 
  12  12  -3        0.45        0.32     15.44 o 
   1  13  -3       97.29       96.97      9.67 o 
   2  13  -3      154.79      172.76     16.04 o 
   3  13  -3       73.53       87.61     15.21 o 
   4  13  -3      367.45      379.40     23.57 o 
   5  13  -3      244.64      212.02     19.37 o 
   6  13  -3       61.80       65.60     15.92 o 
   7  13  -3       76.48       60.88     16.07 o 
   8  13  -3        1.85       -2.82     12.45 o 
   9  13  -3       51.78       65.51     17.48 o 
  10  13  -3       43.19       46.83     16.27 o 
  11  13  -3        6.08        9.86     14.37 o 
   1  14  -3       45.01       40.19     12.79 o 
   2  14  -3      113.53      138.41     18.11 o 
   3  14  -3      118.43       99.05     16.38 o 
   4  14  -3      160.98      155.48     19.98 o 
   5  14  -3      331.35      323.46     23.54 o 
   6  14  -3      138.16      176.98     22.05 o 
   7  14  -3        1.71       -6.58     10.84 o 
   8  14  -3       17.57        7.99     12.56 o 
   9  14  -3        1.09      -14.53      9.69 o 
  10  14  -3       25.77       37.60     15.87 o 
   1  15  -3       23.51       15.61     10.09 o 
   2  15  -3       22.25        6.98     10.41 o 
   3  15  -3       87.15      100.18     16.70 o 
   4  15  -3      115.19      103.42     18.02 o 
   5  15  -3      137.64      163.53     22.39 o 
   6  15  -3        1.10       -2.85     10.87 o 
   7  15  -3       69.44       94.80     18.89 o 
   8  15  -3       28.32       27.57     15.87 o 
   9  15  -3       24.28       11.56     14.54 o 
   2  16  -3       29.69       30.79     12.79 o 
   3  16  -3        4.33        5.15     11.81 o 
   4  16  -3       60.41       73.13     17.19 o 
   5  16  -3       38.49       34.09     15.35 o 
   6  16  -3       32.36       45.42     16.56 o 
   7  16  -3       23.99        8.85     14.00 o 
   8  16  -3       47.15       39.78     18.14 o 
   2  17  -3       36.32       26.16     14.31 o 
   3  17  -3       47.43       39.06     15.78 o 
   4  17  -3       19.33       38.63     15.55 o 
   5  17  -3      103.51      115.15     20.41 o 
   6  17  -3        3.79        2.70     11.76 o 
   7  17  -3       49.63       67.58     18.77 o 
   3  18  -3       25.38       55.19     17.10 o 
   4  18  -3        3.75       -4.14     14.03 o 
  12   0  -2      409.25      447.10     26.56 o 
  14   0  -2        7.73        9.46     13.22 o 
  11   1  -2      131.83      163.99     18.68 o 
  12   1  -2      145.97      152.55     19.14 o 
  13   1  -2      102.10      128.29     14.18 o 
  14   1  -2      100.70      157.35     22.68 o 
  15   1  -2       35.33       46.51     18.14 o 
  16   1  -2       21.42       26.59     17.56 o 
   9   2  -2     1069.98     1019.75     34.38 o 
  10   2  -2       77.49       73.04     13.54 o 
  11   2  -2      745.93      687.46     30.73 o 
  12   2  -2      106.02      139.21     18.86 o 
  13   2  -2      118.91      112.33     19.46 o 
  14   2  -2       27.92       25.25     10.39 o 
  15   2  -2        7.11        1.63      9.79 o 
  16   2  -2       27.77       32.94     20.55 o 
   7   3  -2      653.70      635.40     24.84 o 
   8   3  -2       91.74      114.95     14.43 o 
   9   3  -2       63.75       49.33     11.93 o 
  10   3  -2       54.93       41.31     12.13 o 
  11   3  -2      267.78      245.42     19.58 o 
  12   3  -2       80.78       73.17     11.29 o 
  13   3  -2      172.23      187.89     15.37 o 
  14   3  -2       58.35       69.25     12.53 o 
  15   3  -2       26.00        8.05     12.94 o 
  16   3  -2       66.30      104.54     21.41 o 
   0   4  -2     1520.48     1560.35     28.92 o 
   1   4  -2      685.24      671.92     11.60 o 
   2   4  -2      885.56      973.22     13.97 o 
   3   4  -2       93.02       98.05      9.34 o 
   4   4  -2     4711.85     5068.96     55.92 o 
   5   4  -2      257.12      267.26     15.12 o 
   6   4  -2     1530.82     1768.26     58.22 o 
   7   4  -2      880.93      817.26     18.72 o 
   8   4  -2      239.15      247.43     16.63 o 
   9   4  -2     1556.06     1504.91     50.78 o 
  10   4  -2      149.02      135.24     15.59 o 
  11   4  -2      369.69      330.76     15.81 o 
  12   4  -2      259.01      262.46     14.98 o 
  13   4  -2      136.65      174.77     23.15 o 
  14   4  -2       32.08       33.00     14.95 o 
  15   4  -2       31.57       33.92     16.36 o 
  16   4  -2       14.58       26.70     16.21 o 
   0   5  -2      398.98      380.93     12.68 o 
   1   5  -2      280.32      322.67      8.13 o 
   2   5  -2     2037.49     2059.99     25.13 o 
   3   5  -2      273.53      284.14      5.72 o 
   4   5  -2      383.73      382.73     10.30 o 
   5   5  -2      319.43      294.95     21.85 o 
   6   5  -2      121.83      121.81      9.10 o 
   7   5  -2      323.90      264.83     10.70 o 
   8   5  -2      144.67      163.09      9.80 o 
   9   5  -2      213.81      179.11     10.76 o 
  10   5  -2        3.48       -1.28      5.84 o 
  11   5  -2      121.49      133.75     12.69 o 
  12   5  -2        6.43       -6.84      9.17 o 
  13   5  -2       70.35       62.72     15.90 o 
  14   5  -2       67.83       91.70     17.97 o 
  15   5  -2       21.31       13.54     14.66 o 
  16   5  -2       94.39       94.74     21.04 o 
   0   6  -2      508.27      497.00     15.61 o 
   1   6  -2      450.65      474.56     10.61 o 
   2   6  -2     1602.38     1699.55     22.88 o 
   3   6  -2     2788.30     2875.98     29.65 o 
   4   6  -2      709.06      693.41      9.06 o 
   5   6  -2     1424.76     1428.52     22.02 o 
   6   6  -2       34.02       50.18      9.86 o 
   7   6  -2      202.01      218.82      9.82 o 
   8   6  -2       34.71       36.36      6.73 o 
   9   6  -2      200.06      195.91     12.20 o 
  10   6  -2       14.07        7.21     10.12 o 
  11   6  -2      169.54      182.18     21.13 o 
  12   6  -2        8.02       17.19     11.61 o 
  13   6  -2      201.51      204.58     20.55 o 
  14   6  -2       20.69       14.63     14.17 o 
  15   6  -2       62.06      101.04     20.98 o 
   0   7  -2      530.17      521.06     16.79 o 
   1   7  -2     1416.53     1569.50     22.82 o 
   2   7  -2      373.01      413.13     10.33 o 
   3   7  -2      229.64      188.19      4.52 o 
   4   7  -2      721.95      693.55     10.55 o 
   5   7  -2      173.00      156.12      4.65 o 
   6   7  -2      477.20      503.44     12.79 o 
   7   7  -2      792.60      807.83     33.33 o 
   8   7  -2       21.62       16.99      9.49 o 
   9   7  -2      240.14      206.90     18.51 o 
  10   7  -2      162.68      184.80     20.95 o 
  11   7  -2      399.71      388.94     25.50 o 
  12   7  -2       59.45       78.73     17.10 o 
  13   7  -2       83.65      110.29     20.64 o 
  14   7  -2       23.15       21.10     14.89 o 
  15   7  -2       12.64        7.88     15.35 o 
   0   8  -2     2619.63     2835.70     50.94 o 
   1   8  -2      234.44      242.41     21.87 o 
   2   8  -2      250.27      252.24      8.80 o 
   3   8  -2      857.72      846.85     12.63 o 
   4   8  -2       56.10       56.25      3.43 o 
   5   8  -2        4.46       -4.11      6.78 o 
   6   8  -2       13.13        2.13      8.28 o 
   7   8  -2       25.93        6.81      9.14 o 
   8   8  -2      217.35      214.72     18.22 o 
   9   8  -2      109.90      132.77     18.91 o 
  10   8  -2       20.70       21.30     12.36 o 
  11   8  -2       46.01       50.53     14.92 o 
  12   8  -2       24.70       28.26     14.60 o 
  13   8  -2        7.53        3.65     12.36 o 
  14   8  -2        3.34      -18.05     12.56 o 
  15   8  -2       13.46      -15.44     12.48 o 
   0   9  -2      433.84      431.89     17.33 o 
   1   9  -2       86.68       91.86      6.88 o 
   2   9  -2      575.24      544.31     12.53 o 
   3   9  -2      637.08      627.83     14.23 o 
   4   9  -2      200.07      173.42      7.73 o 
   5   9  -2      374.25      402.66     21.24 o 
   6   9  -2       15.92        6.47      9.03 o 
   7   9  -2      265.38      277.62     19.78 o 
   8   9  -2       81.94       82.50     15.29 o 
   9   9  -2       95.79      113.51     18.11 o 
  10   9  -2       57.29       59.30     15.21 o 
  11   9  -2       66.36       64.30     16.47 o 
  12   9  -2       58.93       49.30     16.18 o 
  13   9  -2      124.94      120.15     21.59 o 
  14   9  -2       28.81       15.52     15.38 o 
   0  10  -2      781.07      861.05     25.81 o 
   1  10  -2       32.82       36.14      5.69 o 
   2  10  -2      803.73      822.79     17.59 o 
   3  10  -2       15.82       17.20      8.48 o 
   4  10  -2      619.76      648.11     26.53 o 
   5  10  -2       37.16       27.71     11.12 o 
   6  10  -2      168.60      213.83     18.02 o 
   7  10  -2      204.66      232.63     19.43 o 
   8  10  -2       84.02       86.23     16.33 o 
   9  10  -2      121.51      116.30     18.77 o 
  10  10  -2        0.90        0.95     11.27 o 
  11  10  -2       92.39       90.34     19.20 o 
  12  10  -2        8.19        7.44     11.99 o 
  13  10  -2       23.80       15.95     14.14 o 
  14  10  -2       34.52       22.39     16.47 o 
   0  11  -2     1801.56     1821.64     41.85 o 
   1  11  -2       49.25       45.84     10.02 o 
   2  11  -2      264.12      253.11     10.55 o 
   3  11  -2     1341.27     1354.87     24.51 o 
   4  11  -2     1513.56     1563.94     43.63 o 
   5  11  -2       38.62       48.49     12.02 o 
   6  11  -2      502.55      516.95     26.88 o 
   7  11  -2       65.49       53.55     15.15 o 
   8  11  -2       60.92       51.86     15.84 o 
   9  11  -2       62.40       68.53     17.05 o 
  10  11  -2      124.69      124.61     20.84 o 
  11  11  -2        6.32       -4.63     13.05 o 
  12  11  -2        8.00       -1.21     13.57 o 
  13  11  -2       31.11       24.61     15.61 o 
   0  12  -2      238.93      235.16     15.92 o 
   1  12  -2       17.60       12.03      5.65 o 
   2  12  -2       69.95       62.50      7.83 o 
   3  12  -2       68.47       71.66     13.11 o 
   4  12  -2       59.46       73.07     14.52 o 
   5  12  -2      204.47      225.07     19.03 o 
   6  12  -2      400.14      391.16     24.35 o 
   7  12  -2      196.18      217.71     20.21 o 
   8  12  -2      155.54      202.42     22.82 o 
   9  12  -2      122.99      116.67     19.29 o 
  10  12  -2       32.51       30.01     14.23 o 
  11  12  -2       74.05       66.72     17.65 o 
  12  12  -2       14.83        3.48     13.77 o 
  13  12  -2       47.22       44.93     17.42 o 
   0  13  -2       56.87       35.21     10.20 o 
   1  13  -2       39.58       30.28      7.10 o 
   2  13  -2      159.78      156.79      9.89 o 
   3  13  -2      267.21      252.95     18.86 o 
   4  13  -2      599.92      653.97     29.52 o 
   5  13  -2      152.58      183.13     20.52 o 
   6  13  -2      318.61      337.98     24.06 o 
   7  13  -2       92.22      125.38     19.72 o 
   8  13  -2       82.30       93.31     18.51 o 
   9  13  -2       98.26       53.49     16.61 o 
  10  13  -2       11.22        5.86     13.19 o 
  11  13  -2        7.96       14.69     14.54 o 
  12  13  -2       10.14       -2.01     13.02 o 
   0  14  -2       94.01       85.89     13.74 o 
   1  14  -2        9.49       14.03      6.79 o 
   2  14  -2      243.01      219.32     17.79 o 
   3  14  -2       64.08       68.76     14.46 o 
   4  14  -2       64.12       50.62     14.37 o 
   5  14  -2      340.71      321.60     23.11 o 
   6  14  -2       41.80       20.95     13.17 o 
   7  14  -2        7.89       10.12     12.59 o 
   8  14  -2       39.85       37.08     15.00 o 
   9  14  -2        8.76       -0.98     12.50 o 
  10  14  -2       42.60       46.65     16.59 o 
  11  14  -2       30.05       17.39     16.30 o 
   0  15  -2       60.88       52.32     12.73 o 
   1  15  -2      101.29      124.41     17.22 o 
   2  15  -2      129.40      134.38     17.82 o 
   3  15  -2       75.64       79.94     16.67 o 
   4  15  -2      128.30      119.69     18.68 o 
   5  15  -2       56.86       67.21     16.15 o 
   6  15  -2       33.93       26.13     13.17 o 
   7  15  -2       62.92       77.70     17.65 o 
   8  15  -2       13.88        7.76     13.68 o 
   9  15  -2       24.77       30.90     16.01 o 
  10  15  -2        5.85      -11.44     13.65 o 
   1  16  -2       42.75       41.22     13.48 o 
   2  16  -2       55.62       75.31     14.92 o 
   3  16  -2       30.89       28.05     12.13 o 
   4  16  -2       75.73       82.70     16.79 o 
   5  16  -2       17.58       11.56     11.76 o 
   6  16  -2      101.44      104.43     19.23 o 
   7  16  -2       12.23        4.89     13.68 o 
   8  16  -2       56.30       74.59     19.09 o 
   9  16  -2        4.86       15.55     15.98 o 
   1  17  -2       28.94       46.37     13.37 o 
   2  17  -2       12.10        0.20     10.12 o 
   3  17  -2        8.49       17.79     12.22 o 
   4  17  -2        7.01      -10.00     11.30 o 
   5  17  -2       34.71       43.55     15.35 o 
   6  17  -2       31.10       28.46     15.44 o 
   7  17  -2       23.90       19.09     14.08 o 
   2  18  -2       26.10       47.80     15.35 o 
   3  18  -2       75.16       67.32     16.87 o 
   4  18  -2        4.30       -3.13     12.73 o 
   5  18  -2       22.82        0.52     13.14 o 
  10   0  -1      328.45      343.82     19.55 o 
  12   0  -1       60.71       65.88     13.57 o 
  16   0  -1       95.56       82.09     23.20 o 
   8   1  -1      399.78      346.29     18.34 o 
   9   1  -1     1251.61     1284.43     35.90 o 
  10   1  -1      226.28      199.92     15.61 o 
  11   1  -1      121.90      113.34     10.71 o 
  12   1  -1       95.43      111.99     11.28 o 
  13   1  -1       32.90       17.86      8.73 o 
  14   1  -1       64.21       62.16     15.55 o 
  15   1  -1       68.48       64.85     20.06 o 
  16   1  -1       22.66        8.55     12.18 o 
   4   2  -1     3734.40     3655.73     60.05 o 
   5   2  -1      248.69      313.78     14.29 o 
   6   2  -1     1821.78     1935.33     41.39 o 
   7   2  -1      206.16      178.68     13.08 o 
   8   2  -1     1277.58     1340.71     36.25 o 
   9   2  -1      225.37      246.34     17.02 o 
  10   2  -1      240.31      227.92     17.36 o 
  11   2  -1       30.64       38.51      8.78 o 
  12   2  -1      290.86      279.86     11.72 o 
  13   2  -1      139.76      155.92     13.29 o 
  14   2  -1      141.01      170.66     22.41 o 
  15   2  -1      229.06      239.27     30.70 o 
  16   2  -1        3.40        1.24     15.75 o 
   1   3  -1     2111.37     2286.96     25.09 o 
   2   3  -1      928.45      860.06     12.28 o 
   3   3  -1     8194.96     8568.61     85.14 o 
   4   3  -1     1029.09      977.22     17.90 o 
   5   3  -1     2256.19     2386.62     32.09 o 
   6   3  -1      813.31      740.86     17.33 o 
   7   3  -1      360.02      372.14     12.61 o 
   8   3  -1     2400.28     2446.01     60.02 o 
   9   3  -1       93.95      101.68     14.08 o 
  10   3  -1     1655.29     1593.00     60.91 o 
  11   3  -1       38.56       44.15      8.91 o 
  12   3  -1      471.14      459.35     18.52 o 
  13   3  -1       71.88       57.62     10.36 o 
  14   3  -1      195.37      206.33     28.86 o 
  15   3  -1       15.11       14.67      9.27 o 
  16   3  -1       11.04       27.51     18.14 o 
   1   4  -1    20111.91    19863.04    173.59 o 
   2   4  -1     1029.20      896.52      9.95 o 
   3   4  -1       98.40       87.04      3.02 o 
   4   4  -1       32.00       48.04      4.77 o 
   5   4  -1      514.08      523.86      8.80 o 
   6   4  -1      281.42      322.39      7.37 o 
   7   4  -1      425.54      463.43     14.06 o 
   8   4  -1       53.83       67.77     16.61 o 
   9   4  -1       55.71       69.42      8.79 o 
  10   4  -1       89.99       96.71     17.52 o 
  11   4  -1        2.63       -8.61      5.74 o 
  12   4  -1       36.36       22.84      8.78 o 
  13   4  -1       74.50       78.32     12.96 o 
  14   4  -1        8.59       11.54      8.51 o 
  15   4  -1       38.94       39.65     10.47 o 
   1   5  -1     1670.80     1867.57     18.54 o 
   2   5  -1     1924.89     1924.97     18.81 o 
   3   5  -1       97.09       89.24      3.42 o 
   4   5  -1     3117.96     3197.92     39.48 o 
   5   5  -1      245.67      308.98      6.92 o 
   6   5  -1     1250.12     1365.50     17.25 o 
   7   5  -1      239.11      246.00      7.13 o 
   8   5  -1      894.62      909.20     25.09 o 
   9   5  -1      496.73      444.15     15.58 o 
  10   5  -1      248.44      240.71     12.77 o 
  11   5  -1        0.29       -8.30      5.53 o 
  12   5  -1       90.45       96.86     12.34 o 
  13   5  -1       23.44       19.71      9.11 o 
  14   5  -1       31.51       38.95     14.60 o 
  15   5  -1        0.38        5.86     13.11 o 
  16   5  -1       25.43       64.91     17.48 o 
   1   6  -1      964.75      912.95     11.69 o 
   2   6  -1      543.27      586.28      8.80 o 
   3   6  -1     1974.26     2053.07     21.94 o 
   4   6  -1     1474.52     1607.47     21.72 o 
   5   6  -1       67.06       66.03      4.17 o 
   6   6  -1      103.85       86.56      5.42 o 
   7   6  -1      210.64      217.65      6.88 o 
   8   6  -1      334.50      365.16     13.28 o 
   9   6  -1       60.98       69.47      8.74 o 
  10   6  -1      462.50      456.79     16.78 o 
  11   6  -1       43.13       51.84      9.78 o 
  12   6  -1       89.84       89.14     16.76 o 
  13   6  -1       15.31       18.20     13.48 o 
  14   6  -1       16.94       17.22     12.30 o 
  15   6  -1       86.22      112.94     22.02 o 
  16   6  -1        6.92       -7.82     13.08 o 
   1   7  -1     2498.99     2636.05     26.24 o 
   2   7  -1     1154.22     1125.29     14.06 o 
   3   7  -1      513.66      514.02      8.79 o 
   4   7  -1      913.04      901.46     12.65 o 
   5   7  -1       32.95       34.52      5.04 o 
   6   7  -1       54.27       61.29      4.72 o 
   7   7  -1       16.88        7.43      5.68 o 
   8   7  -1       78.68      105.87     15.21 o 
   9   7  -1       91.13       91.51      9.68 o 
  10   7  -1      161.51      161.46     11.68 o 
  11   7  -1      212.13      192.13     19.52 o 
  12   7  -1      142.31      150.51     20.24 o 
  13   7  -1       16.75       13.31     12.91 o 
  14   7  -1       55.85       70.86     17.19 o 
  15   7  -1       54.80       52.40     18.86 o 
   1   8  -1      655.92      767.84     12.04 o 
   2   8  -1      181.70      187.75      7.55 o 
   3   8  -1      798.89      846.90     19.11 o 
   4   8  -1      144.58      120.66      5.67 o 
   5   8  -1       45.15       42.87      7.62 o 
   6   8  -1      966.82      894.51     15.62 o 
   7   8  -1       38.86       50.06     14.14 o 
   8   8  -1      725.20      748.34     24.85 o 
   9   8  -1       48.92       76.83     15.12 o 
  10   8  -1     1078.34     1185.81     42.05 o 
  11   8  -1      302.17      313.66     23.83 o 
  12   8  -1      168.15      235.74     25.84 o 
  13   8  -1       90.34       90.69     18.45 o 
  14   8  -1       26.12        9.26     15.35 o 
  15   8  -1        2.68       -8.59     12.88 o 
   1   9  -1      580.61      560.17     10.73 o 
   2   9  -1      143.25      127.40      5.56 o 
   3   9  -1     1377.25     1422.48     18.29 o 
   4   9  -1       28.07       37.34      4.17 o 
   5   9  -1      865.05      925.57     14.50 o 
   6   9  -1      133.33      106.76     14.95 o 
   7   9  -1      221.47      231.08     18.08 o 
   8   9  -1      212.68      180.34     17.62 o 
   9   9  -1       99.87      110.18     17.94 o 
  10   9  -1      214.14      201.85     20.18 o 
  11   9  -1       34.85       38.75     13.85 o 
  12   9  -1       56.79       53.49     16.53 o 
  13   9  -1       23.54       37.91     15.95 o 
  14   9  -1        0.27        0.43     12.48 o 
   1  10  -1      712.75      662.86     12.37 o 
   2  10  -1      120.20      110.28      6.71 o 
   3  10  -1      732.88      707.73     12.72 o 
   4  10  -1      727.30      705.94     21.96 o 
   5  10  -1      918.10      989.71     33.49 o 
   6  10  -1      265.67      305.38     19.81 o 
   7  10  -1       88.95      101.50     16.21 o 
   8  10  -1      199.39      204.49     18.77 o 
   9  10  -1       26.48       34.87     12.19 o 
  10  10  -1        1.12        5.12     11.18 o 
  11  10  -1       59.49       45.36     14.57 o 
  12  10  -1       65.76       51.63     16.82 o 
  13  10  -1        3.52       -7.73     11.79 o 
  14  10  -1      101.50      101.76     21.16 o 
   1  11  -1      112.09      100.51      6.66 o 
   2  11  -1       97.36       88.60      6.22 o 
   3  11  -1      331.35      336.63     21.82 o 
   4  11  -1       57.81       54.83      8.51 o 
   5  11  -1      361.54      409.55     22.71 o 
   6  11  -1       23.10       19.26     11.99 o 
   7  11  -1      269.37      262.47     21.30 o 
   8  11  -1      222.83      236.31     20.61 o 
   9  11  -1       36.85       38.46     12.96 o 
  10  11  -1      185.11      193.77     22.56 o 
  11  11  -1        9.68        1.24     12.73 o 
  12  11  -1       70.94       69.25     18.02 o 
  13  11  -1       26.74       33.34     17.79 o 
   1  12  -1      322.97      318.27     17.38 o 
   2  12  -1      101.16      110.66      9.57 o 
   3  12  -1      331.22      327.15     12.71 o 
   4  12  -1      117.60      125.53     16.18 o 
   5  12  -1      375.27      385.90     23.02 o 
   6  12  -1      240.80      222.77     20.04 o 
   7  12  -1      414.43      399.35     25.07 o 
   8  12  -1        1.15       -3.94     10.06 o 
   9  12  -1      112.75       90.26     18.60 o 
  10  12  -1       18.73       25.87     14.23 o 
  11  12  -1        2.70        0.29     12.82 o 
  12  12  -1        1.36       -3.94     11.79 o 
  13  12  -1       21.59       -0.52     14.08 o 
   1  13  -1        5.74        2.59      4.95 o 
   2  13  -1       50.60       45.75      7.74 o 
   3  13  -1       79.13       91.13     15.19 o 
   4  13  -1      450.50      462.88     24.92 o 
   5  13  -1        2.72        4.71     10.38 o 
   6  13  -1      405.50      382.59     24.46 o 
   7  13  -1       57.65       49.61     14.89 o 
   8  13  -1      201.52      197.13     20.47 o 
   9  13  -1       16.55       12.25     12.73 o 
  10  13  -1       30.27       16.15     15.35 o 
  11  13  -1        4.43      -12.68      9.97 o 
  12  13  -1       58.60       63.55     19.09 o 
   1  14  -1      747.40      759.10     29.29 o 
   2  14  -1      202.93      193.97     11.49 o 
   3  14  -1      507.81      516.95     26.36 o 
   4  14  -1       90.20       59.56     14.49 o 
   5  14  -1      123.05      129.35     18.45 o 
   6  14  -1      108.59      112.42     18.25 o 
   7  14  -1       98.13       61.71     16.27 o 
   8  14  -1      172.31      195.00     23.43 o 
   9  14  -1       25.01       27.45     13.54 o 
  10  14  -1       21.14       25.87     15.32 o 
  11  14  -1       10.34       -1.01     14.08 o 
   1  15  -1      215.92      210.21     12.07 o 
   2  15  -1      355.26      319.53     21.82 o 
   3  15  -1       46.55       48.41     13.68 o 
   4  15  -1      131.14      193.19     21.39 o 
   5  15  -1       30.75       59.16     14.75 o 
   6  15  -1       47.42       57.14     15.26 o 
   7  15  -1       65.12       73.59     17.85 o 
   8  15  -1        9.07        5.95     12.88 o 
   9  15  -1       21.70       13.31     14.23 o 
  10  15  -1       21.03       18.25     13.77 o 
   1  16  -1       59.19       61.58      9.78 o 
   2  16  -1       43.55       57.32     13.83 o 
   3  16  -1       34.00       39.01     12.99 o 
   4  16  -1       70.66       69.56     15.78 o 
   5  16  -1       19.32        8.05     11.24 o 
   6  16  -1      122.78      155.48     21.04 o 
   7  16  -1        7.72       -1.38     11.87 o 
   8  16  -1       69.33       81.92     18.80 o 
   9  16  -1        0.87       -0.09     12.59 o 
   1  17  -1       86.09       60.68     13.97 o 
   2  17  -1       36.84       31.53     13.60 o 
   3  17  -1       61.72       62.43     15.67 o 
   4  17  -1       22.59        6.64     12.04 o 
   5  17  -1       63.28       67.23     17.33 o 
   6  17  -1       16.79       20.61     13.88 o 
   7  17  -1       41.34       68.04     19.12 o 
   8  17  -1        3.00       -7.47     14.23 o 
   1  18  -1       77.13       78.67     16.79 o 
   2  18  -1        2.46        7.19     11.27 o 
   3  18  -1        8.68        5.29     11.10 o 
   4  18  -1       10.41        2.62     11.70 o 
   5  18  -1       34.15       21.85     14.49 o 
   6  18  -1       11.42        8.65     13.54 o 
   2  19  -1       90.02      141.86     21.62 o 
   3  19  -1        3.39       -5.35     11.76 o 
   2   0   0     8953.61     9081.41    122.37 o 
   6   0   0       94.92       61.86      7.73 o 
   8   0   0       18.56       14.17      6.73 o 
  10   0   0     1100.26     1137.29     32.28 o 
  12   0   0       29.24       25.55      8.00 o 
  14   0   0      225.65      207.94     28.08 o 
  16   0   0        0.62       -6.64     16.18 o 
   1   1   0      180.60      165.94      3.45 o 
   2   1   0      611.09      623.44      7.70 o 
   3   1   0     8883.95     8722.97     83.15 o 
   4   1   0       16.61        9.23      2.51 o 
   5   1   0     2840.77     2959.90     61.37 o 
   6   1   0      616.30      671.18     13.97 o 
   7   1   0      568.55      519.99     18.91 o 
   8   1   0        0.39       -5.13      3.42 o 
   9   1   0     2022.39     1870.10     29.53 o 
  10   1   0        0.14       -5.85      3.90 o 
  11   1   0      133.84      147.74      9.10 o 
  12   1   0        3.50        4.55      7.07 o 
  13   1   0       20.52       15.80      8.29 o 
  14   1   0       78.22       77.57     14.75 o 
  15   1   0       58.61       68.11     14.84 o 
  16   1   0       34.37       24.90     13.31 o 
   0   2   0     2795.07     2661.21     27.94 o 
   1   2   0    13346.65    12850.02     90.25 o 
   2   2   0      619.31      709.51      8.56 o 
   3   2   0      386.41      367.87      6.53 o 
   4   2   0     2295.21     2141.01     22.00 o 
   5   2   0      514.38      468.10      9.08 o 
   6   2   0     1389.60     1460.90     26.93 o 
   7   2   0     1774.86     1726.96     30.16 o 
   8   2   0       69.85       66.82      5.93 o 
   9   2   0     1177.50     1167.84     19.33 o 
  10   2   0        8.72        3.80      4.26 o 
  11   2   0      193.95      177.50      8.93 o 
  12   2   0        1.69       -0.30      5.94 o 
  13   2   0      441.15      442.99     18.63 o 
  14   2   0        7.36       23.14     14.92 o 
  15   2   0       16.44       16.82     13.41 o 
  16   2   0        0.01      -10.54     12.52 o 
   0   3   0       37.00       32.98      2.66 o 
   1   3   0        3.36        4.44      1.20 o 
   2   3   0        4.91        9.95      1.71 o 
   3   3   0     1691.41     1450.07     15.78 o 
   4   3   0     2666.95     2314.75     23.62 o 
   5   3   0       85.98       81.48      4.45 o 
   7   3   0     1039.34     1093.77     29.38 o 
   8   3   0       27.13       30.54      8.32 o 
   9   3   0      233.17      252.91      9.15 o 
  10   3   0        4.61       -3.07      3.87 o 
  11   3   0      136.38      129.80     10.99 o 
  12   3   0       51.57       44.65      9.94 o 
  13   3   0       70.25       94.64     11.85 o 
  14   3   0      244.08      246.07     15.52 o 
  15   3   0        4.41       -4.00     14.08 o 
  16   3   0      154.39      181.95     28.05 o 
   0   4   0     2388.69     2385.63     27.25 o 
   1   4   0     2474.92     2539.36     20.38 o 
   2   4   0       67.27       97.59      3.96 o 
   3   4   0     1263.35     1307.19     16.47 o 
   4   4   0       49.97       57.52      5.12 o 
   5   4   0     2284.62     2366.40     25.44 o 
   6   4   0     1531.49     1754.85     30.21 o 
   7   4   0     3544.75     3538.46     55.67 o 
   8   4   0      296.79      344.32     16.36 o 
   9   4   0      637.34      573.35     13.19 o 
  10   4   0        0.01       -0.59      5.52 o 
  11   4   0     1027.08     1016.41     34.46 o 
  12   4   0        0.33       -3.19      6.50 o 
  13   4   0       81.35       64.24     11.27 o 
  14   4   0        0.55       -5.08     12.65 o 
  15   4   0      102.79      103.91     22.19 o 
  16   4   0       17.61        9.40     15.75 o 
   0   5   0     5035.63     4901.02     54.59 o 
   1   5   0       31.73       27.63      2.47 o 
   2   5   0     4361.31     4097.11     31.60 o 
   3   5   0      514.09      560.11      9.15 o 
   4   5   0     3650.38     3854.15     35.91 o 
   5   5   0      284.22      301.05     11.04 o 
   6   5   0      109.01      105.09      5.67 o 
   7   5   0       79.14       52.49      5.24 o 
   8   5   0      144.40      133.66      9.83 o 
   9   5   0        7.89        3.16      4.08 o 
  10   5   0        7.85        9.16      6.99 o 
  11   5   0        1.67       -6.39      5.92 o 
  12   5   0        0.01       -9.22      6.15 o 
  13   5   0       15.87        7.55      8.30 o 
  14   5   0       16.82       11.80      8.76 o 
  15   5   0       17.53       20.71     10.28 o 
   0   6   0     1740.30     1825.84     24.41 o 
   1   6   0      282.27      265.66      7.49 o 
   2   6   0     1477.49     1431.17     14.81 o 
   3   6   0       11.96        2.83      2.32 o 
   4   6   0      182.21      232.80      6.61 o 
   5   6   0     2249.02     2271.93     25.42 o 
   6   6   0       18.27       36.29      4.60 o 
   7   6   0      312.64      317.33      9.22 o 
   8   6   0       45.83       38.43      5.30 o 
   9   6   0      132.23      128.84     10.89 o 
  10   6   0      105.40       86.89     10.76 o 
  11   6   0      138.45      159.36     13.28 o 
  12   6   0        2.80       -4.23      6.67 o 
  13   6   0      107.59      150.75     14.10 o 
  14   6   0       13.95        8.94      8.66 o 
  15   6   0       17.99       17.94     14.23 o 
  16   6   0        1.13        3.16     13.17 o 
   0   7   0     3225.28     3812.83     44.04 o 
   1   7   0        6.12        5.35      2.70 o 
   2   7   0       14.45       26.32      2.96 o 
   3   7   0        1.26       -3.57      2.63 o 
   4   7   0      251.44      249.32      7.05 o 
   5   7   0       27.40       31.28      4.08 o 
   6   7   0       78.93       87.39      5.95 o 
   7   7   0      355.41      315.25     13.32 o 
   8   7   0      274.20      250.83     13.97 o 
   9   7   0     2192.92     2241.16    114.15 o 
  10   7   0      265.32      287.34     14.25 o 
  11   7   0      397.26      439.80     24.22 o 
  12   7   0       97.87      156.84     17.12 o 
  13   7   0       23.25       27.80     13.14 o 
  14   7   0       26.53       11.67     12.76 o 
  15   7   0       45.79       61.54     17.05 o 
   0   8   0     1049.02      942.15     17.45 o 
   1   8   0     2458.39     2532.45     23.74 o 
   2   8   0     1526.12     1409.55     16.12 o 
   3   8   0      748.44      722.25     12.27 o 
   4   8   0      107.01       86.67      5.27 o 
   5   8   0      299.31      264.90      8.02 o 
   6   8   0      113.19       94.24      6.21 o 
   7   8   0       32.98       44.03      5.64 o 
   8   8   0       99.18      117.40     14.19 o 
   9   8   0       84.63       75.72      9.74 o 
  10   8   0       39.65       44.39      9.18 o 
  11   8   0        0.35        7.13     11.15 o 
  12   8   0        6.98       14.69     12.73 o 
  13   8   0        0.01      -10.09     10.18 o 
  14   8   0       70.46      105.84     19.92 o 
  15   8   0       40.46       53.38     17.53 o 
   0   9   0       99.80      119.10      7.18 o 
   1   9   0     1259.13     1340.81     16.18 o 
   2   9   0      211.39      197.85      6.26 o 
   3   9   0     1077.88      921.60     25.23 o 
   4   9   0      563.31      556.16     11.54 o 
   5   9   0     1688.90     1692.15     22.44 o 
   6   9   0       87.88       87.20      6.68 o 
   7   9   0      220.89      225.21     15.69 o 
   8   9   0       72.83       65.43      8.82 o 
   9   9   0       52.48       50.85     13.40 o 
  10   9   0      348.81      359.74     24.35 o 
  11   9   0       58.73       85.63     16.67 o 
  12   9   0      105.24      123.52     20.04 o 
  13   9   0       74.97       84.42     18.48 o 
  14   9   0        4.68       -8.28     12.94 o 
   0  10   0      197.27      156.19      8.17 o 
   1  10   0      316.52      323.83      8.00 o 
   2  10   0     2341.39     2355.47     24.39 o 
   3  10   0      210.87      213.29      7.66 o 
   4  10   0     1281.89     1393.83     20.14 o 
   5  10   0       28.88       27.14      6.45 o 
   6  10   0      522.51      569.27     16.28 o 
   7  10   0        2.13       10.81      9.77 o 
   8  10   0      150.06      138.89     17.59 o 
   9  10   0      197.19      209.87     19.46 o 
  10  10   0        9.17       -4.00     10.15 o 
  11  10   0       78.59      107.05     18.71 o 
  12  10   0        4.18        0.06     12.04 o 
  13  10   0        3.50      -14.00     12.16 o 
  14  10   0       16.86        2.87     13.57 o 
   0  11   0      705.33      698.29     17.07 o 
   1  11   0      229.28      216.54      7.87 o 
   2  11   0     1297.10     1244.24     16.92 o 
   3  11   0        8.44        5.66      4.57 o 
   4  11   0      458.45      473.34     15.11 o 
   5  11   0      217.35      218.27     11.12 o 
   6  11   0      827.13      827.62     32.48 o 
   7  11   0      214.11      251.40     20.09 o 
   8  11   0      140.77      126.62     18.40 o 
   9  11   0       70.77       40.16     13.88 o 
  10  11   0        1.75       -0.06     11.10 o 
  11  11   0       66.97       78.90     17.97 o 
  12  11   0       25.99       15.18     14.14 o 
  13  11   0       79.15       59.67     19.86 o 
   0  12   0       19.05       10.34      5.12 o 
   1  12   0       18.07       18.43      3.88 o 
   2  12   0       16.76       13.90      4.64 o 
   3  12   0       90.56       87.61      7.02 o 
   4  12   0       42.56       42.75      7.28 o 
   5  12   0      228.39      216.33     18.60 o 
   6  12   0       15.22       23.60     11.67 o 
   7  12   0      359.27      348.47     23.40 o 
   8  12   0      131.73      119.32     18.40 o 
   9  12   0      357.22      324.70     24.26 o 
  10  12   0       30.89       15.21     12.13 o 
  11  12   0      145.73      193.71     24.38 o 
  12  12   0       27.36       40.36     15.55 o 
  13  12   0       66.65       90.43     21.53 o 
   0  13   0      186.75      170.33     10.04 o 
   1  13   0        0.00       -0.63      3.53 o 
   2  13   0      623.93      627.28     33.70 o 
   3  13   0      252.94      223.94     11.67 o 
   4  13   0      182.59      189.33     19.92 o 
   5  13   0       96.10       90.98     15.78 o 
   6  13   0       65.86       64.93     15.46 o 
   7  13   0        3.03       -4.60     10.12 o 
   8  13   0      188.26      176.84     21.90 o 
   9  13   0       13.41       20.44     13.05 o 
  10  13   0        1.34       -6.01     10.20 o 
  11  13   0        1.40       15.92     12.88 o 
  12  13   0        5.51       12.22     12.79 o 
   0  14   0      723.69      689.15     28.20 o 
   1  14   0       20.61       25.40      7.53 o 
   2  14   0        6.80        5.62      6.40 o 
   3  14   0      348.56      327.59     14.24 o 
   4  14   0        0.06      -12.65      9.54 o 
   5  14   0       66.60       84.37     15.90 o 
   6  14   0        2.29       -7.56     10.75 o 
   7  14   0       79.41      138.66     19.98 o 
   8  14   0       73.75       71.00     16.93 o 
   9  14   0        2.32       -8.02      9.92 o 
  10  14   0        2.00       -7.53     11.18 o 
  11  14   0        2.70       -2.47     13.17 o 
   0  15   0      819.16      865.13     33.00 o 
   1  15   0        5.02        0.20      6.45 o 
   2  15   0      180.25      187.19     11.94 o 
   3  15   0       94.15      105.09     16.47 o 
   4  15   0       80.33       77.38     15.58 o 
   5  15   0       64.36       96.55     17.07 o 
   6  15   0      139.73      135.13     19.72 o 
   7  15   0      112.37      159.33     22.71 o 
   8  15   0       81.96       64.47     16.93 o 
   9  15   0       79.53       81.61     19.63 o 
  10  15   0        2.63        2.82     13.60 o 
   0  16   0       29.49       33.14     12.68 o 
   1  16   0      219.13      208.29     14.62 o 
   2  16   0        1.58        0.40     10.46 o 
   3  16   0       96.81       98.48     17.68 o 
   4  16   0       87.57       79.51     15.69 o 
   5  16   0        6.53        6.07     10.98 o 
   6  16   0       63.17       83.39     17.39 o 
   7  16   0        3.84        3.56     12.13 o 
   8  16   0       57.45       79.59     18.31 o 
   9  16   0        2.85      -10.61     13.14 o 
   0  17   0        2.63      -12.07      9.08 o 
   1  17   0       90.18      105.26     12.00 o 
   2  17   0        0.16        0.37     10.98 o 
   3  17   0       42.39       17.30     12.56 o 
   4  17   0        8.07        8.28     11.24 o 
   5  17   0       94.87      114.63     18.63 o 
   6  17   0       34.38       44.96     16.24 o 
   7  17   0       66.39       75.37     18.40 o 
   8  17   0       30.82       25.44     15.61 o 
   0  18   0       47.72       26.65     13.80 o 
   1  18   0       44.38       30.21     14.46 o 
   2  18   0        2.53        7.39     12.73 o 
   3  18   0       46.91       31.56     13.57 o 
   4  18   0       48.04       50.10     16.10 o 
   5  18   0       41.85       57.78     16.30 o 
   6  18   0        4.03      -10.87     10.92 o 
   1  19   0        7.49       16.53     13.51 o 
   2  19   0       88.46      103.94     20.09 o 
   3  19   0        9.53       55.99     17.79 o 
   2   0   1       50.45       45.55      7.19 o 
   4   0   1      896.77      790.91     11.30 o 
   6   0   1     3393.09     3304.80     54.21 o 
   8   0   1     1941.87     1915.01     25.26 o 
  10   0   1      313.06      312.18     13.04 o 
  12   0   1       53.21       38.00     16.07 o 
  14   0   1       12.81       -2.18     14.23 o 
  16   0   1       97.15       85.14     23.46 o 
   1   1   1    21168.72    21189.49    239.26 o 
   2   1   1     8979.58     8964.68    103.84 o 
   3   1   1    17261.60    17093.19    172.76 o 
   4   1   1     1082.20     1182.76     12.24 o 
   5   1   1     1474.41     1340.67     12.85 o 
   6   1   1       65.85       68.34      4.01 o 
   7   1   1      323.89      362.26      7.74 o 
   8   1   1      408.37      363.85      8.43 o 
   9   1   1     1261.10     1333.02     22.64 o 
  10   1   1      221.14      218.10     13.80 o 
  11   1   1      121.95      114.05     12.80 o 
  12   1   1       93.82      104.39     10.02 o 
  13   1   1       33.03       17.00     10.77 o 
  14   1   1       65.21       57.22     13.81 o 
  15   1   1       65.51       96.18     15.92 o 
  16   1   1       22.13       31.26     13.13 o 
   1   2   1      191.64      218.61      9.66 o 
   2   2   1     2685.88     2922.66     36.32 o 
   3   2   1      538.67      448.67      8.16 o 
   4   2   1     3730.00     3743.13     29.27 o 
   5   2   1      258.99      311.78      6.87 o 
   6   2   1     1788.37     1860.41     18.63 o 
   7   2   1      207.08      170.96      5.71 o 
   8   2   1     1287.30     1355.24     22.16 o 
   9   2   1      228.23      243.59      7.59 o 
  10   2   1      251.60      235.94      8.44 o 
  11   2   1       30.44       32.97      8.04 o 
  12   2   1      290.35      266.77     15.64 o 
  13   2   1      139.23      145.53     16.72 o 
  14   2   1      141.54      196.71     19.56 o 
  15   2   1      230.81      261.40     28.08 o 
  16   2   1        4.05      -10.84     10.97 o 
   1   3   1     2146.82     2282.88     21.38 o 
   2   3   1      916.93      852.76      9.88 o 
   3   3   1     8226.24     8484.74     68.05 o 
   4   3   1     1001.59      972.74     18.08 o 
   5   3   1     2254.63     2393.18     41.50 o 
   6   3   1      812.74      754.31     10.43 o 
   7   3   1      366.03      385.30      8.24 o 
   8   3   1     2389.69     2393.63     33.21 o 
   9   3   1       95.40       94.55      5.70 o 
  10   3   1     1653.63     1616.60     40.58 o 
  11   3   1       38.58       46.83      8.19 o 
  12   3   1      475.49      460.21     18.20 o 
  13   3   1       71.11       69.73     11.17 o 
  14   3   1      198.77      237.18     19.33 o 
  15   3   1       14.86       22.38     12.54 o 
  16   3   1       11.28       13.02     14.16 o 
   1   4   1    19969.98    19345.83    128.29 o 
   2   4   1     1030.07      885.40     10.60 o 
   3   4   1       85.18       72.21      3.64 o 
   4   4   1       31.80       41.25      3.94 o 
   5   4   1      534.00      533.97     10.90 o 
   6   4   1      281.10      334.38     16.54 o 
   7   4   1      414.36      445.24     16.89 o 
   8   4   1       53.91       56.03      5.14 o 
   9   4   1       53.70       66.18     11.88 o 
  10   4   1       89.91       96.96     11.54 o 
  11   4   1        2.59       -4.77      4.80 o 
  12   4   1       36.34       26.30      9.82 o 
  13   4   1       75.26       67.29     18.97 o 
  14   4   1        8.49        1.06      8.16 o 
  15   4   1       39.45       45.58     13.52 o 
  16   4   1       35.61       43.14     13.98 o 
   1   5   1     1685.84     1896.38     31.81 o 
   2   5   1     1920.44     1929.19     18.46 o 
   3   5   1       94.43      102.47      5.92 o 
   4   5   1     3094.77     3165.08     32.13 o 
   5   5   1      244.82      301.77      8.45 o 
   6   5   1     1270.80     1415.52     21.01 o 
   7   5   1      240.22      247.38      8.66 o 
   8   5   1      869.63      865.70     23.02 o 
   9   5   1      495.99      462.29     12.78 o 
  10   5   1      248.50      227.30     13.12 o 
  11   5   1        0.28       -0.12      6.13 o 
  12   5   1       91.22      110.03     12.60 o 
  13   5   1       23.82        8.89      8.09 o 
  14   5   1       33.17       30.23     10.08 o 
  15   5   1        0.37       -0.37     12.25 o 
  16   5   1       24.94       20.24     13.42 o 
   1   6   1      936.93      890.31     11.47 o 
   2   6   1      536.93      593.99      9.26 o 
   3   6   1     1961.57     2017.19     20.40 o 
   4   6   1     1492.38     1575.17     20.28 o 
   5   6   1       65.62       76.46      5.69 o 
   6   6   1      102.52       76.37      6.42 o 
   7   6   1      203.41      206.34      8.35 o 
   8   6   1      326.62      331.79     10.51 o 
   9   6   1       60.65       58.69      6.69 o 
  10   6   1      464.72      449.65     16.84 o 
  11   6   1       42.77       54.93      9.51 o 
  12   6   1       84.15       69.56     10.60 o 
  13   6   1       15.60        8.56      8.16 o 
  14   6   1       17.79        8.84      8.40 o 
  15   6   1       86.89       79.70     13.15 o 
  16   6   1        7.14       -5.49     14.75 o 
   1   7   1     2510.57     2634.10     26.51 o 
   2   7   1     1156.26     1091.57     13.85 o 
   3   7   1      488.76      493.53     11.43 o 
   4   7   1      908.54      899.85     14.81 o 
   5   7   1       37.89       36.88      4.74 o 
   6   7   1       55.58       49.87      6.29 o 
   7   7   1       18.87       10.22      4.64 o 
   8   7   1       80.38       84.01      7.38 o 
   9   7   1       89.80       85.08      7.96 o 
  10   7   1      165.60      175.26     11.96 o 
  11   7   1      211.07      214.35     13.11 o 
  12   7   1      141.06      138.06     13.32 o 
  13   7   1       17.07       24.97      9.56 o 
  14   7   1       55.95       69.08     12.11 o 
  15   7   1       53.62       71.72     18.89 o 
   1   8   1      654.24      751.00     11.55 o 
   2   8   1      181.11      185.23      5.99 o 
   3   8   1      798.05      838.31     12.69 o 
   4   8   1      145.66      122.18      6.06 o 
   5   8   1       44.53       45.16     10.61 o 
   6   8   1      951.31      895.37     16.41 o 
   7   8   1       38.78       42.84      9.03 o 
   8   8   1      717.97      713.76     23.06 o 
   9   8   1       48.76       64.35      9.57 o 
  10   8   1     1091.62     1133.06     27.13 o 
  11   8   1      302.07      318.06     15.76 o 
  12   8   1      161.10      181.41     13.92 o 
  13   8   1       90.29      109.53     13.22 o 
  14   8   1       27.10       23.37     14.11 o 
  15   8   1        2.68        4.63     13.02 o 
   1   9   1      561.87      533.70     10.08 o 
   2   9   1      142.97      140.44      5.71 o 
   3   9   1     1373.21     1428.28     18.05 o 
   4   9   1       27.60       31.10      9.16 o 
   5   9   1      867.22      920.79     16.60 o 
   6   9   1      131.16      127.36      7.51 o 
   7   9   1      222.56      219.45      9.15 o 
   8   9   1      216.85      206.65     11.55 o 
   9   9   1       97.39       88.06     11.17 o 
  10   9   1      217.86      182.73     12.53 o 
  11   9   1       34.60       25.38      8.96 o 
  12   9   1       56.93       55.97     15.32 o 
  13   9   1       24.16       21.10     13.11 o 
  14   9   1        0.23        5.89     12.96 o 
   1  10   1      710.49      656.50     17.28 o 
   2  10   1      117.61      113.60      5.61 o 
   3  10   1      742.32      715.95     15.35 o 
   4  10   1      721.33      703.41     14.57 o 
   5  10   1      922.52      930.91     20.55 o 
   6  10   1      271.34      279.50     10.01 o 
   7  10   1       90.31       97.27      8.26 o 
   8  10   1      189.69      185.66     11.54 o 
   9  10   1       26.24       28.14      8.76 o 
  10  10   1        0.86      -11.76      9.00 o 
  11  10   1       59.19       60.77     15.75 o 
  12  10   1       68.01       70.88     17.25 o 
  13  10   1        3.84        4.69     12.73 o 
  14  10   1      102.55      103.85     21.56 o 
   1  11   1      108.88      100.76      6.24 o 
   2  11   1       98.94       81.90      6.71 o 
   3  11   1      327.45      309.88      8.91 o 
   4  11   1       53.97       59.92      6.56 o 
   5  11   1      361.31      377.57     13.49 o 
   6  11   1       21.91       25.54      5.66 o 
   7  11   1      270.40      265.23     13.12 o 
   8  11   1      214.04      236.60     19.55 o 
   9  11   1       37.73       32.05     13.51 o 
  10  11   1      184.00      192.13     19.60 o 
  11  11   1        9.75        4.20     11.53 o 
  12  11   1       71.71       78.39     18.86 o 
  13  11   1       26.85       20.29     14.72 o 
   1  12   1      321.45      323.37      9.15 o 
   2  12   1      100.96      102.02      6.75 o 
   3  12   1      336.74      346.07     13.56 o 
   4  12   1      117.02      125.13      8.15 o 
   5  12   1      370.52      380.87     12.00 o 
   6  12   1      241.54      222.43     19.17 o 
   7  12   1      421.58      404.06     24.92 o 
   8  12   1        1.11        8.82      9.51 o 
   9  12   1      113.65       84.16     16.90 o 
  10  12   1       18.80       20.93     13.31 o 
  11  12   1        2.75        9.49     11.96 o 
  12  12   1        1.43       -7.24     11.99 o 
  13  12   1       20.96       17.62     15.72 o 
   1  13   1        5.64       -0.17      3.72 o 
   2  13   1       51.19       45.50      5.45 o 
   3  13   1       77.01       86.16      6.83 o 
   4  13   1      448.92      443.05     16.62 o 
   5  13   1        2.52        4.23      8.47 o 
   6  13   1      402.17      417.14     25.24 o 
   7  13   1       57.73       70.42     15.35 o 
   8  13   1      207.41      195.67     20.64 o 
   9  13   1       16.61        3.51     10.89 o 
  10  13   1       29.82       12.53     13.63 o 
  11  13   1        4.56       -8.34     11.33 o 
  12  13   1       57.63       66.75     19.63 o 
   1  14   1      752.78      763.72     15.14 o 
   2  14   1      202.48      185.63     14.70 o 
   3  14   1      506.71      479.00     22.74 o 
   4  14   1       89.99       81.51     10.19 o 
   5  14   1      118.40      148.98     19.14 o 
   6  14   1      108.19      124.78     18.60 o 
   7  14   1       98.79      110.75     18.43 o 
   8  14   1      175.90      206.44     24.15 o 
   9  14   1       25.87       30.21     13.54 o 
  10  14   1       22.33       14.72     13.54 o 
  11  14   1       10.32        7.79     14.14 o 
   1  15   1      217.74      227.25     15.38 o 
   2  15   1      356.22      354.40     12.99 o 
   3  15   1       42.69       37.93      8.79 o 
   4  15   1      130.19      184.94     20.41 o 
   5  15   1       31.96       33.20     12.85 o 
   6  15   1       47.53       62.35     15.06 o 
   7  15   1       62.72       78.56     17.30 o 
   8  15   1        8.52       13.80     13.45 o 
   9  15   1       22.09       -0.75     13.31 o 
  10  15   1       19.91        4.08     14.37 o 
   1  16   1       59.13       75.24     10.46 o 
   2  16   1       41.83       32.59      7.00 o 
   3  16   1       33.36       18.86     11.67 o 
   4  16   1       72.08       70.17     15.12 o 
   5  16   1       19.36       24.81     12.91 o 
   6  16   1      121.48      162.67     21.21 o 
   7  16   1        7.98       -3.88     10.64 o 
   8  16   1       69.59       82.58     20.06 o 
   9  16   1        0.94       -4.51     11.90 o 
   1  17   1       82.29       74.81     11.43 o 
   2  17   1       36.33       28.33      8.94 o 
   3  17   1       62.49       96.44     18.48 o 
   4  17   1       22.79        0.60     11.10 o 
   5  17   1       63.72       45.73     14.92 o 
   6  17   1       17.22       13.65     12.82 o 
   7  17   1       42.24       57.66     17.13 o 
   8  17   1        3.27        6.93     14.29 o 
   1  18   1       76.17       63.36     16.51 o 
   2  18   1        2.22       -4.25     10.41 o 
   3  18   1        8.07       -0.43     12.73 o 
   4  18   1       10.36       13.31     13.17 o 
   5  18   1       34.16       33.69     15.26 o 
   6  18   1       11.01        6.93     12.99 o 
   1  19   1       25.45       25.27     13.28 o 
   3  19   1        3.64        1.78     11.27 o 
   0   0   2     6239.41     6786.35     67.46 o 
   2   0   2    27718.80    28295.19    187.84 o 
   4   0   2      258.43      234.15      6.67 o 
   6   0   2      187.17      209.43      7.01 o 
   8   0   2       79.45       88.30      7.72 o 
  10   0   2      219.99      224.90     14.76 o 
  12   0   2      409.56      422.40     29.81 o 
  14   0   2        7.00       -7.99     13.17 o 
  16   0   2       52.56       57.98     21.53 o 
   0   1   2     2231.14     2434.81     20.60 o 
   1   1   2     2457.09     2554.95     14.69 o 
   2   1   2    11790.96    12360.92     59.48 o 
   3   1   2      325.00      259.67      4.11 o 
   4   1   2     3943.45     4019.27     28.47 o 
   5   1   2      925.61      979.76     10.10 o 
   6   1   2      630.10      612.37     10.83 o 
   7   1   2     1661.97     1603.93     15.36 o 
   8   1   2      169.01      173.77      5.30 o 
   9   1   2      110.20      103.81      5.15 o 
  10   1   2       26.48       28.71      5.67 o 
  11   1   2      128.42      133.36      8.54 o 
  12   1   2      145.12      142.94     16.13 o 
  13   1   2       99.72      111.34     24.96 o 
  14   1   2      101.14      122.81     16.72 o 
  15   1   2       37.62       40.11     13.44 o 
  16   1   2       21.41       14.23     14.36 o 
   0   2   2      116.83      113.99      3.20 o 
   1   2   2     1629.87     1553.22     13.39 o 
   2   2   2     9576.33     9493.38     46.93 o 
   3   2   2     1884.47     1782.12     17.89 o 
   4   2   2      848.69      828.24     16.76 o 
   5   2   2      275.80      277.18      4.83 o 
   6   2   2     1117.44     1096.38     15.32 o 
   7   2   2      638.06      611.44      8.67 o 
   8   2   2      151.82      146.55      7.22 o 
   9   2   2     1073.73     1039.63     21.44 o 
  10   2   2       78.17       88.80      7.80 o 
  11   2   2      739.54      717.40     15.54 o 
  12   2   2      105.52      109.25     10.89 o 
  13   2   2      120.09      163.91     17.82 o 
  14   2   2       26.75       25.67     11.95 o 
  15   2   2        7.98       -1.78     11.01 o 
  16   2   2       26.56       34.12     13.43 o 
   0   3   2     9102.87     9039.20     62.84 o 
   1   3   2     7737.16     7918.64     42.18 o 
   2   3   2     3474.68     3477.99     25.67 o 
   3   3   2     1135.99     1190.46     12.50 o 
   4   3   2     1349.86     1547.07     22.15 o 
   5   3   2      253.36      224.98      8.54 o 
   6   3   2      364.72      298.68      6.10 o 
   7   3   2      642.74      628.50     10.92 o 
   8   3   2       93.32       91.62      4.86 o 
   9   3   2       67.30       69.03      7.98 o 
  10   3   2       55.70       55.48     10.36 o 
  11   3   2      263.45      247.76      9.66 o 
  12   3   2       81.51       65.48      7.95 o 
  13   3   2      172.84      177.67     17.70 o 
  14   3   2       60.78       44.62     12.69 o 
  15   3   2       24.83       15.11     12.35 o 
  16   3   2       65.49       75.82     16.40 o 
   0   4   2     1520.95     1477.88     50.45 o 
   1   4   2      686.20      665.21     10.20 o 
   2   4   2      886.50      969.41     12.15 o 
   3   4   2       96.40       93.61      4.28 o 
   4   4   2     4716.44     5106.49     41.38 o 
   5   4   2      250.23      253.64      8.19 o 
   6   4   2     1531.79     1790.72     23.91 o 
   7   4   2      856.98      786.82     15.49 o 
   8   4   2      239.08      250.98      9.41 o 
   9   4   2     1545.18     1515.59     24.21 o 
  10   4   2      149.23      137.33      9.57 o 
  11   4   2      376.84      354.47     20.07 o 
  12   4   2      259.35      232.64     10.48 o 
  13   4   2      144.14      173.77     13.78 o 
  14   4   2       32.26       26.97     11.62 o 
  15   4   2       33.40       33.97     12.70 o 
  16   4   2       14.46       -4.84     12.05 o 
   0   5   2      368.88      358.72     14.52 o 
   1   5   2      281.28      337.41      6.95 o 
   2   5   2     1988.94     1969.93     19.96 o 
   3   5   2      275.98      297.52      7.09 o 
   4   5   2      374.01      350.47      8.06 o 
   5   5   2      320.95      309.06      9.13 o 
   6   5   2      115.45      115.01      7.35 o 
   7   5   2      320.37      261.75      9.31 o 
   8   5   2      140.05      147.17      9.10 o 
   9   5   2      216.65      186.67      9.22 o 
  10   5   2        3.39        3.13      5.12 o 
  11   5   2      118.10      137.96     13.00 o 
  12   5   2        6.77        2.77      8.65 o 
  13   5   2       69.94       95.92     13.12 o 
  14   5   2       68.75       78.41     15.13 o 
  15   5   2       22.02       23.11     11.74 o 
  16   5   2       96.54       99.92     17.54 o 
   0   6   2      514.58      524.17     12.84 o 
   1   6   2      450.41      467.11      8.66 o 
   2   6   2     1625.21     1678.11     18.47 o 
   3   6   2     2781.89     2844.48     27.10 o 
   4   6   2      701.70      670.38     11.52 o 
   5   6   2     1404.20     1384.51     18.07 o 
   6   6   2       32.38       39.80      5.31 o 
   7   6   2      201.21      216.47      9.13 o 
   8   6   2       35.54       23.00      6.35 o 
   9   6   2      208.09      199.09      9.30 o 
  10   6   2       14.18       22.00      5.98 o 
  11   6   2      176.61      172.06     11.96 o 
  12   6   2        7.65        5.78      7.29 o 
  13   6   2      200.27      219.72     14.72 o 
  14   6   2       19.66       22.20      9.62 o 
  15   6   2       60.71       74.14     17.43 o 
   0   7   2      517.21      504.61     15.38 o 
   1   7   2     1420.48     1515.52     18.35 o 
   2   7   2      361.93      385.20      9.50 o 
   3   7   2      221.27      183.90      6.27 o 
   4   7   2      708.07      683.19     11.99 o 
   5   7   2      163.23      138.99      6.20 o 
   6   7   2      469.67      484.77     12.36 o 
   7   7   2      788.45      798.88     16.50 o 
   8   7   2       22.60       14.99      4.96 o 
   9   7   2      243.23      210.55      9.93 o 
  10   7   2      162.03      162.49      9.35 o 
  11   7   2      401.45      470.74     34.80 o 
  12   7   2       59.08       71.55     11.32 o 
  13   7   2       79.64       88.26     12.01 o 
  14   7   2       23.10       10.94      9.24 o 
  15   7   2       12.53        7.27     13.28 o 
   0   8   2     2568.05     2830.13     43.29 o 
   1   8   2      234.76      224.34      6.83 o 
   2   8   2      243.83      218.56      6.83 o 
   3   8   2      859.59      837.36     13.41 o 
   4   8   2       57.53       52.95      4.85 o 
   5   8   2        4.58        4.43      3.26 o 
   6   8   2       12.85       21.95      9.38 o 
   7   8   2       25.69       14.54      6.17 o 
   8   8   2      217.93      212.56      9.76 o 
   9   8   2      109.65       96.03     18.03 o 
  10   8   2       20.34       18.94     11.56 o 
  11   8   2       45.67       58.48     10.35 o 
  12   8   2       24.14       24.40      8.61 o 
  13   8   2        7.37       -2.68      7.98 o 
  14   8   2        2.76       -8.39      8.76 o 
  15   8   2       13.52       20.93     15.21 o 
   0   9   2      426.52      422.42     13.43 o 
   1   9   2       88.55       95.36      6.43 o 
   2   9   2      569.75      561.99     13.46 o 
   3   9   2      636.69      623.46     11.94 o 
   4   9   2      202.37      179.31      7.04 o 
   5   9   2      368.18      394.50     10.20 o 
   6   9   2       16.80       13.40      5.32 o 
   7   9   2      259.87      234.49     10.23 o 
   8   9   2       81.35       83.58      8.13 o 
   9   9   2       92.26       94.89     10.87 o 
  10   9   2       57.38       51.32      9.90 o 
  11   9   2       66.46       67.97     11.54 o 
  12   9   2       58.58       61.51     11.65 o 
  13   9   2      125.94      168.00     15.71 o 
  14   9   2       29.47       22.88     13.97 o 
   0  10   2      759.31      786.37     40.17 o 
   1  10   2       32.22       38.78      4.65 o 
   2  10   2      800.23      777.31     13.76 o 
   3  10   2       16.30       17.88      4.09 o 
   4  10   2      621.61      644.48     12.98 o 
   5  10   2       38.07       31.28      4.95 o 
   6  10   2      169.41      169.94      8.61 o 
   7  10   2      201.54      175.53      9.30 o 
   8  10   2       85.56       89.92     11.83 o 
   9  10   2      120.27      120.70     11.83 o 
  10  10   2        0.99       -5.78      6.97 o 
  11  10   2       93.05       97.05     12.89 o 
  12  10   2        8.32        8.11     11.96 o 
  13  10   2       23.58       30.90     15.52 o 
  14  10   2       34.98       14.29     16.10 o 
   0  11   2     1813.92     1766.83     31.70 o 
   1  11   2       49.35       42.46      5.15 o 
   2  11   2      266.15      257.86      8.61 o 
   3  11   2     1334.88     1310.94     27.89 o 
   4  11   2     1534.71     1523.42     32.58 o 
   5  11   2       37.33       44.77      5.67 o 
   6  11   2      509.91      485.54     13.91 o 
   7  11   2       68.19       64.90      8.32 o 
   8  11   2       60.53       68.93     10.42 o 
   9  11   2       61.68       45.65      9.36 o 
  10  11   2      125.21      165.57     21.18 o 
  11  11   2        7.10       -4.54     11.61 o 
  12  11   2        7.68        7.04     12.45 o 
  13  11   2       32.02       31.79     16.15 o 
   0  12   2      237.54      253.60     12.88 o 
   1  12   2       16.91       15.84      4.33 o 
   2  12   2       69.85       67.55      6.23 o 
   3  12   2       69.82       82.83      7.85 o 
   4  12   2       58.62       63.17      6.55 o 
   5  12   2      203.56      209.25     10.03 o 
   6  12   2      400.35      373.59     17.62 o 
   7  12   2      192.10      218.82     13.18 o 
   8  12   2      156.34      153.81     14.99 o 
   9  12   2      124.08      143.58     20.29 o 
  10  12   2       32.91       33.86     13.88 o 
  11  12   2       72.55       88.10     19.26 o 
  12  12   2       14.96       35.70     15.75 o 
  13  12   2       48.01       81.26     19.00 o 
   0  13   2       62.75       69.04      9.45 o 
   1  13   2       39.27       35.98      5.37 o 
   2  13   2      165.73      154.06      7.64 o 
   3  13   2      268.51      243.99      9.23 o 
   4  13   2      592.58      604.79     22.81 o 
   5  13   2      151.13      146.32     11.39 o 
   6  13   2      316.17      332.30     15.49 o 
   7  13   2       91.81       87.30     16.47 o 
   8  13   2       84.86       76.58     15.32 o 
   9  13   2      100.71       95.49     18.02 o 
  10  13   2       11.34       -7.47     10.69 o 
  11  13   2        8.37       10.43     13.25 o 
  12  13   2        9.82       -0.86     14.23 o 
   0  14   2       98.45       97.27     19.33 o 
   1  14   2        9.55       10.65      4.99 o 
   2  14   2      235.21      213.11     10.12 o 
   3  14   2       62.69       58.73      7.04 o 
   4  14   2       60.58       58.52      6.98 o 
   5  14   2      340.72      325.07     31.69 o 
   6  14   2       39.90       35.56     13.34 o 
   7  14   2        8.63        3.08      9.97 o 
   8  14   2       39.07       52.40     14.83 o 
   9  14   2        7.34        8.02     12.33 o 
  10  14   2       42.42       63.15     16.99 o 
  11  14   2       27.91       27.88     15.58 o 
   0  15   2       61.98       58.54     21.27 o 
   1  15   2      100.73       90.82      8.16 o 
   2  15   2      128.50      138.05     11.46 o 
   3  15   2       72.90       64.00      9.25 o 
   4  15   2      126.99      136.23     11.24 o 
   5  15   2       57.23       60.97     14.72 o 
   6  15   2       34.60       32.68     13.28 o 
   7  15   2       65.06       81.98     17.19 o 
   8  15   2       14.15        0.72     11.01 o 
   9  15   2       23.57       25.41     13.68 o 
  10  15   2        5.96       -5.35     13.17 o 
   0  16   2        7.87        8.59      7.93 o 
   1  16   2       42.80       41.77      7.50 o 
   2  16   2       53.70       67.00      8.87 o 
   3  16   2       31.08       27.61      7.48 o 
   4  16   2       76.67      116.10     19.78 o 
   5  16   2       17.72        5.20     10.98 o 
   6  16   2      102.87      126.68     19.12 o 
   7  16   2       12.17        0.75     11.81 o 
   8  16   2       57.59       94.34     19.72 o 
   9  16   2        4.80        0.09     13.48 o 
   0  17   2        5.80        4.34     10.78 o 
   1  17   2       28.44       36.19     14.34 o 
   2  17   2       12.58        1.33      6.34 o 
   3  17   2        8.88        0.71      6.52 o 
   4  17   2        6.68        8.22     12.04 o 
   5  17   2       34.46       17.82     13.54 o 
   6  17   2       31.07       36.53     15.55 o 
   7  17   2       23.06       -4.86     12.94 o 
   0  18   2       75.10       70.74     15.98 o 
   1  18   2       42.36       26.98      9.48 o 
   2  18   2       23.98       30.53      9.97 o 
   3  18   2       74.66       65.39     16.87 o 
   4  18   2        4.12        6.61     12.79 o 
   5  18   2       23.32       12.53     14.54 o 
   0  19   2      137.76      161.40     22.85 o 
   1  19   2       14.35       24.15     18.76 o 
   2  19   2       39.76       38.78     16.15 o 
   2   0   3     1200.34     1285.94     14.00 o 
   4   0   3      658.90      620.31      9.50 o 
   6   0   3       95.98      118.33      6.02 o 
   8   0   3      555.65      467.01     17.10 o 
  10   0   3      724.10      654.76     22.25 o 
  12   0   3      290.02      294.13     37.35 o 
  14   0   3      114.82      121.30     23.69 o 
  16   0   3       18.22        1.29     16.27 o 
   1   1   3     1625.62     1742.47     15.20 o 
   2   1   3     2005.51     1915.34     13.00 o 
   3   1   3     3157.62     3189.41     23.18 o 
   4   1   3     1592.42     1614.09     13.11 o 
   5   1   3       66.20       47.13      3.34 o 
   6   1   3      893.91      950.16     10.90 o 
   7   1   3      219.29      171.24      4.89 o 
   8   1   3       73.28       62.31      4.07 o 
   9   1   3      131.16      147.48      8.20 o 
  10   1   3      140.79      154.58      8.99 o 
  11   1   3      106.14      127.91     14.02 o 
  12   1   3      408.74      435.57     26.24 o 
  13   1   3       58.45       54.04     10.22 o 
  14   1   3        6.45       -1.82      9.79 o 
  15   1   3       55.95       62.67     14.86 o 
  16   1   3        3.67       -0.38     12.38 o 
   1   2   3      363.43      340.96      4.45 o 
   2   2   3      109.40      104.54      4.55 o 
   3   2   3      492.19      522.72     12.06 o 
   4   2   3       82.77       81.60      3.15 o 
   5   2   3     1412.64     1386.35     12.27 o 
   6   2   3     1391.27     1561.53     14.67 o 
   7   2   3      255.78      269.74      6.01 o 
   8   2   3       53.81       43.37      4.65 o 
   9   2   3      364.75      383.05      9.74 o 
  10   2   3      500.93      482.28     14.42 o 
  11   2   3       11.41       13.79      6.89 o 
  12   2   3       75.61       87.87     10.71 o 
  13   2   3       36.43       35.27      8.94 o 
  14   2   3        5.57       -0.94      7.14 o 
  15   2   3        9.74       12.63     12.02 o 
  16   2   3       25.62       33.45     14.23 o 
   1   3   3      892.79      910.80      7.94 o 
   2   3   3     2130.16     2257.00     14.95 o 
   3   3   3     1140.97     1158.97     10.50 o 
   4   3   3     1231.65     1191.38     10.85 o 
   5   3   3      183.24      193.86      6.92 o 
   6   3   3      444.73      412.04     10.65 o 
   7   3   3      697.36      733.68     13.18 o 
   8   3   3     1096.13     1016.68     15.41 o 
   9   3   3      184.80      178.04      8.07 o 
  10   3   3      771.77      743.36     23.14 o 
  11   3   3      248.88      235.93     10.00 o 
  12   3   3      331.70      321.73     14.67 o 
  13   3   3      161.69      168.89     21.64 o 
  14   3   3       39.28       44.97     26.72 o 
  15   3   3        4.50       -6.92      9.71 o 
  16   3   3       61.12       64.58     16.00 o 
   1   4   3     3474.67     3774.56     30.32 o 
   2   4   3      106.84       90.03      3.14 o 
   3   4   3      746.27      704.50     11.07 o 
   4   4   3      190.02      218.31      5.62 o 
   5   4   3     1129.03     1288.16     14.35 o 
   6   4   3      285.32      299.59      7.76 o 
   7   4   3      269.84      224.68      7.93 o 
   8   4   3      344.94      316.70      9.72 o 
   9   4   3       61.04       80.91      7.03 o 
  10   4   3      190.27      192.25      9.03 o 
  11   4   3       73.26       74.99      9.85 o 
  12   4   3       34.76       32.81      7.34 o 
  13   4   3      102.99       93.11     15.33 o 
  14   4   3       68.95       63.43     13.99 o 
  15   4   3       94.03      108.46     20.05 o 
  16   4   3        4.54        5.58     12.29 o 
   1   5   3      104.53      103.98      3.92 o 
   2   5   3       44.25       51.10      4.43 o 
   3   5   3     1524.61     1540.51     27.85 o 
   4   5   3      165.05      164.22      6.28 o 
   5   5   3     2196.34     2270.38     25.01 o 
   6   5   3     1380.98     1343.93     21.32 o 
   7   5   3      659.78      724.01     15.74 o 
   8   5   3      372.56      356.25     11.69 o 
   9   5   3      106.61      111.28      8.04 o 
  10   5   3      272.18      272.66     12.68 o 
  11   5   3       47.67       34.58      6.67 o 
  12   5   3      146.48      153.28     10.44 o 
  13   5   3       73.84       59.27     13.54 o 
  14   5   3      175.66      231.31     21.07 o 
  15   5   3      119.39      179.31     25.60 o 
   1   6   3     1017.04     1095.46     13.61 o 
   2   6   3     1078.03     1195.11     15.98 o 
   3   6   3      587.72      572.71     18.11 o 
   4   6   3      282.52      257.36      7.83 o 
   5   6   3      535.07      543.13     11.34 o 
   6   6   3      658.29      651.57     12.96 o 
   7   6   3       56.10       58.04      6.65 o 
   8   6   3      498.88      455.35     13.24 o 
   9   6   3      107.53      115.90      9.20 o 
  10   6   3       33.04       38.03      7.34 o 
  11   6   3       18.65       21.71      6.22 o 
  12   6   3      397.25      409.67     15.64 o 
  13   6   3       45.73       54.72      9.57 o 
  14   6   3       28.42       47.09     13.05 o 
  15   6   3       36.68       26.14     12.66 o 
   1   7   3     1105.29     1119.65     30.33 o 
   2   7   3      156.98      149.78      6.86 o 
   3   7   3      561.88      575.39     11.36 o 
   4   7   3      318.84      267.58      8.16 o 
   5   7   3      657.61      668.19     12.96 o 
   6   7   3      151.04      151.57      7.06 o 
   7   7   3      156.61      172.57      9.12 o 
   8   7   3       86.83       91.67      8.12 o 
   9   7   3      143.25      154.07      9.41 o 
  10   7   3        4.24        1.83      5.32 o 
  11   7   3        5.99        0.23      5.89 o 
  12   7   3       25.38       32.81      8.25 o 
  13   7   3       16.44        5.00      7.62 o 
  14   7   3      126.12      143.37     18.26 o 
  15   7   3        2.06        0.03     11.37 o 
   1   8   3      605.90      641.80     22.59 o 
   2   8   3      409.87      410.35      9.76 o 
   3   8   3      269.28      245.33      7.84 o 
   4   8   3       47.10       55.58      5.40 o 
   5   8   3      354.34      374.82     10.10 o 
   6   8   3      193.99      170.11      7.56 o 
   7   8   3      138.32      128.86      8.36 o 
   8   8   3      299.21      289.37     13.92 o 
   9   8   3       56.87       54.97      7.79 o 
  10   8   3       69.94       57.13      8.15 o 
  11   8   3       20.54       16.61      8.48 o 
  12   8   3      260.65      246.99     34.68 o 
  13   8   3       18.70       19.72      8.39 o 
  14   8   3      139.55      159.40     14.48 o 
   1   9   3       43.87       52.60      4.99 o 
   2   9   3      271.11      265.97     11.70 o 
   3   9   3      326.63      304.97      9.03 o 
   4   9   3      100.88      104.64      8.57 o 
   5   9   3      152.50      140.69      7.17 o 
   6   9   3        4.43       -0.30      3.88 o 
   7   9   3      228.80      244.78     10.59 o 
   8   9   3      181.11      161.04     10.21 o 
   9   9   3      127.95      121.52     10.06 o 
  10   9   3       80.32       84.79     11.06 o 
  11   9   3        7.62       -0.92      7.48 o 
  12   9   3       32.50       39.55     10.15 o 
  13   9   3       15.59        9.99      9.31 o 
  14   9   3        3.74        5.04      8.50 o 
   1  10   3      481.50      460.60     15.94 o 
   2  10   3       34.37       43.70      6.56 o 
   3  10   3      151.29      136.04      7.06 o 
   4  10   3      313.50      284.99     12.19 o 
   5  10   3      417.72      425.10     11.51 o 
   6  10   3      386.59      368.41     14.06 o 
   7  10   3      439.45      421.23     26.50 o 
   8  10   3       58.22       62.62      8.39 o 
   9  10   3      114.58      130.39     12.87 o 
  10  10   3       28.78       31.49      9.11 o 
  11  10   3       14.53        8.21     12.20 o 
  12  10   3       67.61       81.01     12.59 o 
  13  10   3       14.34       16.80      9.97 o 
   1  11   3       57.79       67.59      7.14 o 
   2  11   3       45.93       38.18      5.57 o 
   3  11   3       74.14       60.56      6.28 o 
   4  11   3      119.77      126.84      8.92 o 
   5  11   3      144.80      146.65      8.75 o 
   6  11   3       82.96       79.44      7.52 o 
   7  11   3      153.34      172.55     10.91 o 
   8  11   3      230.18      205.98     11.40 o 
   9  11   3       17.48       11.41     10.48 o 
  10  11   3      207.87      219.15     14.19 o 
  11  11   3       55.10       48.39     10.78 o 
  12  11   3       43.06       36.47     10.86 o 
  13  11   3       18.46       23.20     15.29 o 
   1  12   3      291.99      270.50      9.61 o 
   2  12   3      301.78      292.52      9.97 o 
   3  12   3      305.68      275.82      9.92 o 
   4  12   3      152.25      146.71      9.20 o 
   5  12   3      623.40      631.45     14.89 o 
   6  12   3      390.19      368.19     13.69 o 
   7  12   3      338.92      351.47     13.48 o 
   8  12   3        9.61        0.34     11.28 o 
   9  12   3       51.71       52.96     10.32 o 
  10  12   3        7.10       -7.97      7.27 o 
  11  12   3       13.44        8.88     13.11 o 
  12  12   3        0.50       -5.46     11.99 o 
   1  13   3       94.42       95.44      8.65 o 
   2  13   3      152.23      162.70      8.38 o 
   3  13   3       72.78       76.59      7.47 o 
   4  13   3      371.05      340.36     11.48 o 
   5  13   3      244.05      214.79      9.72 o 
   6  13   3       65.34       64.80      8.49 o 
   7  13   3       75.90       61.97     13.58 o 
   8  13   3        2.22       -5.88      6.78 o 
   9  13   3       51.73       69.50     16.47 o 
  10  13   3       41.37       60.39     15.52 o 
  11  13   3        6.26       -5.86     12.30 o 
   1  14   3       49.41       43.30      6.36 o 
   2  14   3      112.90      121.63      8.90 o 
   3  14   3      119.17      107.73      9.21 o 
   4  14   3      159.14      175.19      9.61 o 
   5  14   3      330.43      309.98     11.48 o 
   6  14   3      141.38      148.68     18.91 o 
   7  14   3        2.20       -5.46      9.31 o 
   8  14   3       19.02       16.15     12.99 o 
   9  14   3        0.96       -1.90     10.55 o 
  10  14   3       25.67       35.30     15.41 o 
   1  15   3       23.58       20.73      8.31 o 
   2  15   3       21.83       14.07      5.77 o 
   3  15   3       85.27       93.36      8.95 o 
   4  15   3      115.56      106.98      9.11 o 
   5  15   3      135.81      136.72     11.84 o 
   6  15   3        1.36      -12.81      8.54 o 
   7  15   3       68.88       78.53     18.63 o 
   8  15   3       27.76        4.43     11.64 o 
   9  15   3       24.44       28.57     15.03 o 
   1  16   3       62.03       68.52      8.03 o 
   2  16   3       30.14       27.47      6.58 o 
   3  16   3        4.25       -5.71      5.80 o 
   4  16   3       59.79       61.55     14.59 o 
   5  16   3       38.46       34.90     15.49 o 
   6  16   3       31.73       47.11     16.01 o 
   7  16   3       23.60       10.95     13.19 o 
   8  16   3       46.30       35.84     15.58 o 
   1  17   3       63.17       78.28      9.90 o 
   2  17   3       36.16       34.53      8.40 o 
   3  17   3       45.92       43.45      8.90 o 
   4  17   3       18.92       32.36     10.50 o 
   5  17   3      101.91       98.97     19.03 o 
   6  17   3        3.64        8.34     13.51 o 
   7  17   3       50.09       45.59     18.60 o 
   1  18   3       43.04       41.39     10.61 o 
   2  18   3        0.27       -5.47      6.96 o 
   3  18   3       24.06       25.16      8.19 o 
   4  18   3        3.29       -0.45      8.96 o 
   0   0   4      818.97      815.50     21.08 o 
   2   0   4     1439.82     1420.79     16.35 o 
   4   0   4     2993.46     3200.50     29.45 o 
   6   0   4      538.11      471.07     13.05 o 
   8   0   4      333.43      321.83     15.72 o 
  10   0   4       89.55       69.59     11.22 o 
  12   0   4        7.27       -2.64      8.13 o 
  14   0   4       22.13        8.16     13.80 o 
   0   1   4     1784.25     1845.47     19.04 o 
   1   1   4      395.97      443.84      5.81 o 
   2   1   4       40.65       38.25      2.50 o 
   3   1   4        5.53        3.06      1.66 o 
   4   1   4      257.28      271.07      4.91 o 
   5   1   4      141.90      153.05      4.49 o 
   6   1   4       70.09       68.46      3.89 o 
   7   1   4      256.80      241.01      6.02 o 
   8   1   4      122.39       98.07      8.66 o 
   9   1   4      726.65      706.74     25.55 o 
  10   1   4       30.17       30.27      6.63 o 
  11   1   4      337.73      316.31     12.48 o 
  12   1   4       71.83       70.82      9.06 o 
  13   1   4       75.70       63.97      8.84 o 
  14   1   4        1.80       -6.01      8.39 o 
  15   1   4       37.53       49.88     15.65 o 
   0   2   4      722.40      721.45     10.55 o 
   1   2   4      341.07      420.20      6.23 o 
   2   2   4     1777.80     1910.07     14.04 o 
   3   2   4      567.99      634.94      7.31 o 
   4   2   4      289.56      264.26      5.56 o 
   5   2   4      187.99      197.29      4.83 o 
   6   2   4       83.22       92.98      4.24 o 
   7   2   4      322.16      283.83      8.04 o 
   8   2   4       40.77       37.27      4.76 o 
   9   2   4      178.67      149.62      7.56 o 
  10   2   4      283.25      296.80     12.40 o 
  11   2   4      469.11      496.81     15.50 o 
  12   2   4      124.39      115.37     10.20 o 
  13   2   4        6.54       -7.89      7.04 o 
  14   2   4       12.53        4.91      8.02 o 
  15   2   4        5.89      -13.64     11.31 o 
   0   3   4     2049.68     2308.75     28.90 o 
   1   3   4      487.58      481.36      6.06 o 
   2   3   4     2144.62     2185.92     15.37 o 
   3   3   4     2095.55     2284.64     16.08 o 
   4   3   4      614.39      605.32      8.07 o 
   5   3   4       21.73       20.25      2.60 o 
   6   3   4      386.68      405.03      8.32 o 
   7   3   4       29.26       37.88      7.06 o 
   8   3   4       37.60       27.95      4.58 o 
   9   3   4       21.12       18.00      4.67 o 
  10   3   4      107.83      116.79      7.55 o 
  11   3   4       42.31       43.31      8.77 o 
  12   3   4      127.67      146.48     23.26 o 
  13   3   4       80.81       81.39     10.96 o 
  14   3   4        4.00        8.18      8.23 o 
  15   3   4       12.30        1.10     11.69 o 
   0   4   4      942.05      977.95     12.67 o 
   1   4   4      361.58      408.90      5.50 o 
   2   4   4       21.18       23.46      2.26 o 
   3   4   4      274.24      278.78      5.46 o 
   4   4   4      348.49      338.50      5.93 o 
   5   4   4      183.85      188.64      5.80 o 
   6   4   4     1431.05     1535.03     17.25 o 
   7   4   4      469.92      416.14      9.89 o 
   8   4   4      857.50      784.74     14.15 o 
   9   4   4      946.63      847.56     19.23 o 
  10   4   4       84.76       69.64      7.27 o 
  11   4   4      400.00      369.07     12.40 o 
  12   4   4      113.83      135.35     13.92 o 
  13   4   4      115.95      147.15     13.46 o 
  14   4   4        1.38       -2.50      9.65 o 
  15   4   4       65.92       75.29     20.57 o 
   0   5   4     1257.39     1472.57     19.30 o 
   1   5   4     2424.33     2547.87     17.05 o 
   2   5   4       48.95       48.31      4.15 o 
   3   5   4      490.18      525.05     11.38 o 
   4   5   4      130.96      119.78      4.89 o 
   5   5   4       33.20       33.44      3.81 o 
   6   5   4      130.60      128.30      6.70 o 
   7   5   4      406.59      371.12     11.10 o 
   8   5   4      307.69      283.50      9.92 o 
   9   5   4      218.07      199.88      9.22 o 
  10   5   4       69.70       75.21      7.89 o 
  11   5   4      113.97      114.91     12.82 o 
  12   5   4       59.88       51.75     12.45 o 
  13   5   4        5.96        8.02      8.02 o 
  14   5   4       35.63       35.26     12.44 o 
  15   5   4       19.17        7.08     11.02 o 
   0   6   4      895.55      858.75     16.09 o 
   1   6   4      109.69       98.30      3.27 o 
   2   6   4       87.30       99.17      5.10 o 
   3   6   4       90.61       78.03      4.95 o 
   4   6   4      262.05      252.01      7.23 o 
   5   6   4      650.86      689.33     12.16 o 
   6   6   4      329.15      326.29      9.83 o 
   7   6   4       96.03      105.81      8.76 o 
   8   6   4       82.05       84.71      7.54 o 
   9   6   4      190.53      195.07      9.05 o 
  10   6   4      199.77      192.07     16.88 o 
  11   6   4       38.80       45.07      7.36 o 
  12   6   4        5.37       -0.25      5.63 o 
  13   6   4      154.30      162.01     33.39 o 
  14   6   4        9.45       -5.62     13.42 o 
  15   6   4       91.40      106.26     17.78 o 
   0   7   4       77.25      101.28      8.72 o 
   1   7   4      474.96      480.76     14.19 o 
   2   7   4       64.58       57.67      4.29 o 
   3   7   4       26.60       22.74      3.61 o 
   4   7   4      439.32      464.89      9.83 o 
   5   7   4      470.04      450.51     10.14 o 
   6   7   4      280.30      273.84      8.50 o 
   7   7   4      256.49      244.85      9.47 o 
   8   7   4      494.01      497.16     13.28 o 
   9   7   4      490.87      461.07     13.21 o 
  10   7   4       42.03       32.63      6.58 o 
  11   7   4      120.27      126.19      9.94 o 
  12   7   4        1.76       -3.64      6.76 o 
  13   7   4      128.62      139.14     12.85 o 
  14   7   4       14.52       -8.66     10.20 o 
   0   8   4      862.61      810.59     15.17 o 
   1   8   4       36.17       25.06      3.45 o 
   2   8   4      263.61      261.23     11.01 o 
   3   8   4       24.65       18.13      3.72 o 
   4   8   4      616.42      586.53     11.35 o 
   5   8   4      256.38      240.72      7.91 o 
   6   8   4      535.49      502.36     11.41 o 
   7   8   4       56.03       65.50      6.35 o 
   8   8   4      318.71      303.67     10.94 o 
   9   8   4      101.27      111.12     10.97 o 
  10   8   4       29.43       33.94      6.49 o 
  11   8   4        6.01       -2.32      5.70 o 
  12   8   4       17.40        9.93      7.45 o 
  13   8   4        9.68        7.86      8.09 o 
  14   8   4       34.87       21.78     12.82 o 
   0   9   4      158.49      169.48     10.45 o 
   1   9   4      189.89      189.77      7.72 o 
   2   9   4      469.90      485.10     12.80 o 
   3   9   4       41.03       31.68      5.01 o 
   4   9   4       61.04       58.97      6.14 o 
   5   9   4      309.82      294.28     10.10 o 
   6   9   4      257.42      257.23      9.96 o 
   7   9   4       89.70       95.79      8.12 o 
   8   9   4      455.67      460.03     15.12 o 
   9   9   4      131.55      140.05     10.33 o 
  10   9   4        0.02       -7.29      4.86 o 
  11   9   4       83.11       84.18     10.38 o 
  12   9   4        3.95        1.88      8.02 o 
  13   9   4      101.36      123.57     12.65 o 
   0  10   4      189.10      165.50     10.75 o 
   1  10   4      101.53      114.94      7.67 o 
   2  10   4      182.59      163.72      7.79 o 
   3  10   4       27.79       29.65      5.33 o 
   4  10   4      131.12      134.52     11.57 o 
   5  10   4      119.05      117.70      8.23 o 
   6  10   4       89.56      128.94      9.19 o 
   7  10   4      213.92      194.95     10.68 o 
   8  10   4      141.67      140.46     11.24 o 
   9  10   4      175.57      175.28     11.60 o 
  10  10   4        9.84       10.62     10.43 o 
  11  10   4       56.28       43.73      9.07 o 
  12  10   4       13.02        5.24      7.53 o 
  13  10   4        3.47       -2.13      7.57 o 
   0  11   4      933.99      893.34     35.56 o 
   1  11   4      163.17      167.84      8.10 o 
   2  11   4      700.64      662.73     22.60 o 
   3  11   4      267.23      224.06      9.87 o 
   4  11   4        8.33        4.75      4.61 o 
   5  11   4       54.74       49.69      6.78 o 
   6  11   4      219.67      218.50     10.00 o 
   7  11   4       14.62        7.76      7.37 o 
   8  11   4      278.77      288.34     15.34 o 
   9  11   4       51.82       43.68      8.31 o 
  10  11   4       11.05        5.97      8.20 o 
  11  11   4        2.86        8.04      9.01 o 
  12  11   4       15.34       13.60      8.34 o 
   0  12   4       47.09       52.25      9.20 o 
   1  12   4      149.04      141.03      9.07 o 
   2  12   4      279.32      260.49      9.98 o 
   3  12   4      152.91      166.21      9.81 o 
   4  12   4      182.44      173.68      9.70 o 
   5  12   4       72.23       79.85      8.13 o 
   6  12   4      143.47      148.87     13.12 o 
   7  12   4       63.27       59.82      8.96 o 
   8  12   4       13.49        1.36      9.87 o 
   9  12   4       46.82       61.69     11.10 o 
  10  12   4       36.42       19.87      9.74 o 
  11  12   4       94.14      126.46     15.24 o 
  12  12   4       18.83        9.20      8.35 o 
   0  13   4      107.06       94.62     24.68 o 
   1  13   4        6.98        6.54      5.04 o 
   2  13   4       55.88       57.16      6.88 o 
   3  13   4        9.75        4.35      5.06 o 
   4  13   4      490.63      490.00     14.05 o 
   5  13   4      170.62      172.20     10.66 o 
   6  13   4      223.72      238.04     11.14 o 
   7  13   4       73.25       71.25      9.70 o 
   8  13   4       58.75       58.32     11.20 o 
   9  13   4        4.94       11.87      9.89 o 
  10  13   4        2.45       -5.45     16.17 o 
  11  13   4        0.61       -4.54     12.79 o 
   0  14   4      168.31      162.87     14.53 o 
   1  14   4      103.17      113.31      8.85 o 
   2  14   4       63.17       68.66      7.55 o 
   3  14   4       87.26       60.88      7.72 o 
   4  14   4       31.00       33.94      6.89 o 
   5  14   4        7.81        5.58      5.83 o 
   6  14   4       43.12       42.64      7.30 o 
   7  14   4       11.03       11.98      6.97 o 
   8  14   4        7.04        7.06      8.89 o 
   9  14   4        6.78       11.38     11.96 o 
  10  14   4       20.39        5.15     12.10 o 
   0  15   4       65.45       75.46     11.63 o 
   1  15   4       55.40       52.48      7.60 o 
   2  15   4       16.16       13.30      5.55 o 
   3  15   4      120.43      156.06     10.72 o 
   4  15   4       20.13        8.94      5.74 o 
   5  15   4        6.61       10.28      5.96 o 
   6  15   4        1.02       -5.43      5.36 o 
   7  15   4       10.71       13.31     12.91 o 
   8  15   4        8.17       21.90     14.11 o 
   9  15   4       67.76       89.97     20.95 o 
   0  16   4        8.99       -2.73      7.84 o 
   1  16   4        5.56        1.73      5.29 o 
   2  16   4       77.82       76.12     12.68 o 
   3  16   4        1.24       -1.04      5.54 o 
   4  16   4      125.23      135.86     18.34 o 
   5  16   4        7.68        2.34      6.01 o 
   6  16   4      134.99      103.74     20.01 o 
   7  16   4        2.31        1.41     11.81 o 
   0  17   4       21.83       20.24      9.59 o 
   1  17   4        2.19       -0.67      5.69 o 
   2  17   4        3.23        4.23      5.97 o 
   3  17   4        0.78       -7.95      5.59 o 
   4  17   4       17.10       13.88      7.80 o 
   5  17   4       27.08       23.89     11.01 o 
   0  18   4       30.39       23.07     24.86 o 
   1  18   4        9.84       -2.72      6.94 o 
   2  18   4       62.35       53.09      9.90 o 
   3  18   4       39.55       33.05      9.31 o 
   2   0   5      146.41      154.17      5.86 o 
   4   0   5       39.45       48.31      5.34 o 
   6   0   5        7.44        0.48      4.57 o 
   8   0   5      842.85      858.38     25.53 o 
  10   0   5     1060.12     1038.93     64.40 o 
  12   0   5       59.06       55.61     12.77 o 
  14   0   5       74.06       72.04     15.90 o 
   1   1   5     1319.97     1367.23     12.10 o 
   2   1   5      287.10      327.54      5.68 o 
   3   1   5      546.88      535.59      7.31 o 
   4   1   5      102.07       87.16      3.82 o 
   5   1   5      322.45      303.60      5.77 o 
   6   1   5      188.05      180.54      5.22 o 
   7   1   5      144.66      137.72      6.66 o 
   8   1   5       74.11       63.83      5.89 o 
   9   1   5       39.17       35.96      6.78 o 
  10   1   5      364.39      370.21     17.28 o 
  11   1   5      137.88      164.26     14.99 o 
  12   1   5       49.31       53.12      8.78 o 
  13   1   5       36.25       17.25      8.28 o 
  14   1   5        5.09       -0.65      7.00 o 
  15   1   5       18.52       24.94     10.34 o 
   1   2   5      509.18      531.74      7.11 o 
   2   2   5      909.40      942.44      9.79 o 
   3   2   5     1059.49     1090.88     10.79 o 
   4   2   5      429.62      420.30      6.57 o 
   5   2   5      193.23      177.56      4.65 o 
   6   2   5      111.36      103.10      5.24 o 
   7   2   5       17.37        9.40      3.87 o 
   8   2   5      218.21      218.41      9.12 o 
   9   2   5       47.70       37.83      7.01 o 
  10   2   5      339.84      356.57     13.22 o 
  11   2   5      379.68      342.59     13.56 o 
  12   2   5      193.96      209.23     13.04 o 
  13   2   5        5.48        0.31      6.47 o 
  14   2   5       35.11       39.29     10.28 o 
  15   2   5       33.71       30.79     10.03 o 
   1   3   5     2023.74     2098.44     15.86 o 
   2   3   5      789.54      815.73      8.99 o 
   3   3   5       86.60       85.05      3.54 o 
   4   3   5       84.87       91.73      3.76 o 
   5   3   5      145.40      156.73      4.91 o 
   6   3   5       96.27       94.14      8.66 o 
   7   3   5        3.82       -2.32      2.80 o 
   8   3   5      386.75      390.30     11.70 o 
   9   3   5       30.26       27.50      5.32 o 
  10   3   5      473.96      471.07     14.85 o 
  11   3   5       17.03       13.34      6.66 o 
  12   3   5       32.61       23.71      7.63 o 
  13   3   5       24.80       25.37     15.74 o 
  14   3   5       82.75       91.62     12.30 o 
  15   3   5       31.10       47.86     11.47 o 
   1   4   5      848.89      813.33      8.83 o 
   2   4   5       10.39       15.72      2.24 o 
   3   4   5      215.73      179.86      5.08 o 
   4   4   5      343.21      318.39      6.48 o 
   5   4   5      222.69      181.12      6.10 o 
   6   4   5      103.06      104.94      5.91 o 
   7   4   5       61.13       60.59      5.24 o 
   8   4   5      180.82      173.04      7.99 o 
   9   4   5       10.22        1.60      4.66 o 
  10   4   5       73.40       76.52      7.37 o 
  11   4   5       53.09       50.98      9.64 o 
  12   4   5       10.98        9.03      8.16 o 
  13   4   5       22.39       14.42      8.57 o 
  14   4   5       15.92        9.64      9.07 o 
   1   5   5      861.03      998.44     14.86 o 
   2   5   5       77.69       79.87      3.92 o 
   3   5   5       19.32       20.89      2.27 o 
   4   5   5      219.75      210.95      6.38 o 
   5   5   5       46.43       48.33      4.49 o 
   6   5   5      430.96      404.77      9.20 o 
   7   5   5      417.82      422.09      9.79 o 
   8   5   5      295.25      273.02      9.36 o 
   9   5   5       42.08       34.28      5.96 o 
  10   5   5       77.80       80.45     12.07 o 
  11   5   5       43.21       43.32      9.17 o 
  12   5   5      143.79      147.32     13.86 o 
  13   5   5        8.96        1.35      8.05 o 
  14   5   5       58.22       47.56     14.18 o 
   1   6   5      417.12      417.44      6.05 o 
   2   6   5       29.72       35.95      3.74 o 
   3   6   5      221.30      202.63      7.11 o 
   4   6   5      205.42      196.94      6.84 o 
   5   6   5      402.62      393.29      8.95 o 
   6   6   5      224.74      210.02      8.05 o 
   7   6   5       45.69       51.52      5.80 o 
   8   6   5      547.71      528.18     17.87 o 
   9   6   5      234.10      254.41     10.53 o 
  10   6   5      651.05      614.89     15.99 o 
  11   6   5      126.54      142.30     10.67 o 
  12   6   5       27.80       32.22      9.12 o 
  13   6   5       21.44       15.41      8.64 o 
  14   6   5       10.29       -1.11     11.20 o 
   1   7   5      982.75     1038.55     14.15 o 
   2   7   5      110.96      116.80      6.08 o 
   3   7   5      139.67      128.11      6.19 o 
   4   7   5       38.46       38.48      4.61 o 
   5   7   5       20.75       19.54      4.22 o 
   6   7   5      205.62      188.42      7.67 o 
   7   7   5     1053.38     1083.47     17.69 o 
   8   7   5       14.10       21.59      6.85 o 
   9   7   5      265.96      257.66     14.21 o 
  10   7   5        1.26       -0.27      5.30 o 
  11   7   5       76.59       62.63      8.42 o 
  12   7   5       43.42       42.47      8.14 o 
  13   7   5        6.67        2.42      9.92 o 
  14   7   5        9.07       -1.74     10.63 o 
   1   8   5      152.13      151.13      7.61 o 
   2   8   5       82.39       83.52      5.66 o 
   3   8   5      117.27      117.70      6.31 o 
   4   8   5      138.29      128.02      6.90 o 
   5   8   5       37.60       29.81      5.17 o 
   6   8   5      111.56      140.05      8.17 o 
   7   8   5     1254.04     1204.71     19.78 o 
   8   8   5      276.41      256.53     11.47 o 
   9   8   5      114.73      126.21      9.64 o 
  10   8   5       82.45       89.24      9.11 o 
  11   8   5       59.79       64.56      8.33 o 
  12   8   5       89.14      100.21      9.94 o 
  13   8   5        8.47       -8.82      9.49 o 
   1   9   5      166.92      150.94      7.99 o 
   2   9   5      333.19      302.70     10.95 o 
   3   9   5       30.21       21.61      5.19 o 
   4   9   5       41.66       46.92      6.15 o 
   5   9   5      214.75      219.91      8.29 o 
   6   9   5      416.99      389.52     10.95 o 
   7   9   5       44.91       44.95      6.35 o 
   8   9   5       58.31       51.33      7.61 o 
   9   9   5      133.26      142.48     10.51 o 
  10   9   5       49.78       26.79      6.97 o 
  11   9   5       23.07       13.18      6.85 o 
  12   9   5        6.17       -7.08      7.05 o 
  13   9   5       14.71       17.72      8.81 o 
   1  10   5      254.50      238.46     12.92 o 
   2  10   5      448.75      435.06     12.41 o 
   3  10   5       34.62       25.51      5.54 o 
   4  10   5       73.48       71.68      7.35 o 
   5  10   5       50.89       58.57      6.28 o 
   6  10   5      279.42      266.08     11.40 o 
   7  10   5      209.22      213.87      9.27 o 
   8  10   5      110.52      112.95     11.45 o 
   9  10   5       71.16       63.61      9.51 o 
  10  10   5       17.10       15.43      6.85 o 
  11  10   5        4.36       -2.82      7.26 o 
  12  10   5      107.27       95.99     11.74 o 
   1  11   5       10.58        8.46      4.91 o 
   2  11   5       33.09       36.13      6.06 o 
   3  11   5      156.11      161.41      9.08 o 
   4  11   5      146.88      146.25      9.45 o 
   5  11   5      123.83      122.73      9.25 o 
   6  11   5       51.29       56.38      7.44 o 
   7  11   5       10.00        1.81      4.90 o 
   8  11   5      176.63      188.93     10.60 o 
   9  11   5       35.42       18.84      6.71 o 
  10  11   5       47.23       27.64      8.73 o 
  11  11   5        6.55       -6.96      7.88 o 
  12  11   5       30.16       32.22      9.84 o 
   1  12   5       56.38       55.62      7.07 o 
   2  12   5      239.21      260.97     10.48 o 
   3  12   5      228.50      234.29     10.30 o 
   4  12   5        0.03       -1.88      5.25 o 
   5  12   5      312.26      304.62     11.93 o 
   6  12   5       23.45       18.18      6.19 o 
   7  12   5      112.36      140.43     13.08 o 
   8  12   5       11.80        6.09      7.00 o 
   9  12   5        5.85       -2.19      7.09 o 
  10  12   5        5.32      -10.68      7.12 o 
  11  12   5       10.93        2.22      7.87 o 
   1  13   5       71.16       78.15      9.26 o 
   2  13   5      207.44      201.92     10.17 o 
   3  13   5        7.96        2.34      5.16 o 
   4  13   5       67.39       57.97      7.89 o 
   5  13   5       57.40       63.28      8.04 o 
   6  13   5       81.58      103.38      9.68 o 
   7  13   5       14.31        4.75      6.27 o 
   8  13   5        1.09       -6.40      6.93 o 
   9  13   5       17.81       21.62      9.72 o 
  10  13   5       35.19       26.05     10.60 o 
   1  14   5       25.11       29.73      6.69 o 
   2  14   5       43.98       29.44      6.61 o 
   3  14   5      166.35      180.17     10.50 o 
   4  14   5       37.03       43.36      7.47 o 
   5  14   5       74.30       87.63      9.33 o 
   6  14   5        6.06       -1.91      5.83 o 
   7  14   5       18.91        7.34      7.52 o 
   8  14   5       11.01       10.60      8.79 o 
   9  14   5        5.01       -8.40      9.00 o 
   1  15   5      102.54      111.03      9.65 o 
   2  15   5       45.97       52.10      7.88 o 
   3  15   5       51.41       53.52      7.70 o 
   4  15   5        0.73       -2.73      5.37 o 
   5  15   5       48.15       58.51      8.28 o 
   6  15   5       24.74       17.82      7.26 o 
   7  15   5       51.71       50.22     10.23 o 
   8  15   5       10.72        2.78      9.17 o 
   1  16   5        3.14        7.69      6.20 o 
   2  16   5       69.86       67.02      8.49 o 
   3  16   5        4.42        3.39      6.03 o 
   4  16   5       55.59       57.65      8.67 o 
   5  16   5        0.07       -3.90      6.00 o 
   6  16   5       35.40       37.77      8.12 o 
   1  17   5       15.06       14.47      7.04 o 
   2  17   5       18.54       10.30      6.89 o 
   3  17   5      180.68      221.25     14.78 o 
   4  17   5       17.12       23.49      7.97 o 
   0   0   6      862.86      840.55     48.25 o 
   2   0   6     1286.57     1316.44     25.85 o 
   4   0   6     1103.39     1084.25     16.62 o 
   6   0   6      303.27      297.40     12.26 o 
   8   0   6      142.58      159.18     14.91 o 
  10   0   6       49.79       32.07     10.91 o 
  12   0   6       29.61       28.43     10.76 o 
  14   0   6        3.07      -14.28      9.52 o 
   0   1   6     1258.88     1369.16     18.43 o 
   1   1   6      196.96      219.34      5.29 o 
   2   1   6      113.31       99.93      4.25 o 
   3   1   6       12.88        5.70      2.38 o 
   4   1   6       99.40       95.15      5.15 o 
   5   1   6      125.74      130.36      4.65 o 
   6   1   6      204.40      196.72      5.99 o 
   7   1   6      338.20      351.79     10.69 o 
   8   1   6      330.34      329.55     12.17 o 
   9   1   6      544.08      546.32     15.83 o 
  10   1   6      149.32      137.99     10.97 o 
  11   1   6      171.35      161.06     14.86 o 
  12   1   6       15.59        7.15      6.79 o 
  13   1   6       60.56       60.11      9.39 o 
  14   1   6        9.10       -1.28      7.21 o 
   0   2   6      263.69      267.27      8.14 o 
   1   2   6      557.63      587.76      9.13 o 
   2   2   6      389.18      360.48      6.51 o 
   3   2   6      211.91      211.35      5.21 o 
   4   2   6      400.66      383.77      6.84 o 
   5   2   6      281.98      276.73      6.09 o 
   6   2   6       74.13       63.09      5.13 o 
   7   2   6      214.00      203.15      7.20 o 
   8   2   6       47.41       51.36      7.58 o 
   9   2   6      575.56      621.33     32.50 o 
  10   2   6        0.67        0.97      6.31 o 
  11   2   6       41.31       54.18      8.79 o 
  12   2   6       63.26       47.87      8.55 o 
  13   2   6       38.53       31.63      8.23 o 
  14   2   6       39.25       27.01      8.86 o 
   0   3   6     1484.77     1516.17     19.50 o 
   1   3   6       31.78       41.67      3.35 o 
   2   3   6      807.53      812.07      9.72 o 
   3   3   6        7.41        7.55      2.40 o 
   4   3   6      190.73      180.28      5.01 o 
   5   3   6      150.61      152.39      5.31 o 
   6   3   6      184.29      183.72      6.82 o 
   7   3   6      236.17      233.55      7.71 o 
   8   3   6      201.18      181.66      8.48 o 
   9   3   6       32.52       32.50      7.36 o 
  10   3   6       12.92        3.70      6.17 o 
  11   3   6       94.16       97.62     10.15 o 
  12   3   6       21.05       10.61      7.84 o 
  13   3   6       44.97       50.90      9.27 o 
  14   3   6       26.77       33.01     10.48 o 
   0   4   6      995.85     1042.01     15.65 o 
   1   4   6       84.35      100.67      4.30 o 
   2   4   6       92.16       86.84      4.48 o 
   3   4   6      339.61      341.14      6.30 o 
   4   4   6       23.83       20.36      3.76 o 
   5   4   6      217.98      210.14      6.91 o 
   6   4   6      130.88      142.32      6.61 o 
   7   4   6      101.83       86.91      6.30 o 
   8   4   6       60.96       63.07      6.67 o 
   9   4   6      159.78      164.74      9.02 o 
  10   4   6       21.17       22.05      7.13 o 
  11   4   6       75.05       88.01     10.43 o 
  12   4   6        0.93       -4.20      6.33 o 
  13   4   6       67.19       68.33     11.73 o 
  14   4   6        9.16       -5.12      8.77 o 
   0   5   6     1715.32     1705.82     20.93 o 
   1   5   6       75.16       76.33      3.95 o 
   2   5   6      442.18      441.11      8.11 o 
   3   5   6      210.43      208.73      6.01 o 
   4   5   6      249.40      228.39      7.14 o 
   5   5   6        2.14       -4.75      3.17 o 
   6   5   6       95.95       93.80      6.34 o 
   7   5   6      110.49      111.53      7.25 o 
   8   5   6       38.54       35.93      5.96 o 
   9   5   6      187.74      202.21     12.94 o 
  10   5   6      102.82       99.00     10.55 o 
  11   5   6      215.16      225.72     21.08 o 
  12   5   6       48.15       49.56     14.59 o 
  13   5   6       32.12       26.27      9.37 o 
  14   5   6       35.03       51.58     11.69 o 
   0   6   6      295.76      306.14     11.22 o 
   1   6   6        6.54        8.09      2.98 o 
   2   6   6      331.36      318.28      7.04 o 
   3   6   6       74.53       66.61      5.12 o 
   4   6   6       29.41       31.91      4.42 o 
   5   6   6      108.67      110.84      6.66 o 
   6   6   6       55.36       51.35      5.53 o 
   7   6   6      170.31      168.38      9.35 o 
   8   6   6      129.26      125.69      7.78 o 
   9   6   6       84.19       95.95      9.16 o 
  10   6   6       15.30        5.07      6.08 o 
  11   6   6       84.32       90.72     13.46 o 
  12   6   6       13.69        2.82      8.43 o 
  13   6   6        8.55       -9.33      7.75 o 
   0   7   6      508.72      490.55     14.00 o 
   1   7   6       92.34      103.79      6.05 o 
   2   7   6      245.09      223.47      6.81 o 
   3   7   6      293.62      282.77      8.05 o 
   4   7   6      272.77      239.91      9.43 o 
   5   7   6      135.69      148.77      6.99 o 
   6   7   6      427.14      384.22     10.77 o 
   7   7   6       61.74       79.45      7.20 o 
   8   7   6      270.29      265.07      9.82 o 
   9   7   6      762.52      766.72     19.78 o 
  10   7   6       76.56       99.24      9.34 o 
  11   7   6       70.49       71.61      8.62 o 
  12   7   6       67.09       64.97     11.46 o 
  13   7   6       11.18        8.44      9.23 o 
   0   8   6      858.94      891.29     52.06 o 
   1   8   6      108.72      104.09     10.51 o 
   2   8   6      421.18      427.13     18.92 o 
   3   8   6      290.61      263.52     10.18 o 
   4   8   6       48.15       50.95      5.71 o 
   5   8   6       41.51       42.17      5.75 o 
   6   8   6      345.52      337.90     10.44 o 
   7   8   6       16.49        7.96      5.19 o 
   8   8   6      196.64      197.12      9.58 o 
   9   8   6        8.15        1.63      5.84 o 
  10   8   6       30.51       42.60      8.67 o 
  11   8   6        5.87       10.84      7.02 o 
  12   8   6       25.86       10.52      9.06 o 
   0   9   6     1066.89     1121.91     54.70 o 
   1   9   6      198.08      187.05      9.09 o 
   2   9   6       15.82        5.32      4.98 o 
   3   9   6      117.74      120.95      8.88 o 
   4   9   6       77.45       81.38      8.09 o 
   5   9   6      292.74      292.62     11.30 o 
   6   9   6      192.41      190.03      9.09 o 
   7   9   6      212.83      230.27      9.43 o 
   8   9   6      235.68      213.31      9.73 o 
   9   9   6       15.23       17.19      6.72 o 
  10   9   6      148.10      162.92     11.39 o 
  11   9   6       86.30      113.87     10.66 o 
  12   9   6        0.82       -1.37      6.98 o 
   0  10   6      133.96      151.38     13.04 o 
   1  10   6      133.91      125.67      9.22 o 
   2  10   6      194.64      202.76      9.65 o 
   3  10   6       86.17       92.99      8.34 o 
   4  10   6      282.19      293.67     11.31 o 
   5  10   6      270.68      268.50     12.66 o 
   6  10   6       63.73       59.35      7.92 o 
   7  10   6       84.41       97.77      9.40 o 
   8  10   6       28.30       20.75      6.11 o 
   9  10   6       37.94       30.48      8.19 o 
  10  10   6        0.18       -8.55      5.70 o 
  11  10   6        2.01        2.53      6.63 o 
   0  11   6      131.27      131.92     13.26 o 
   1  11   6       92.24       79.47      8.40 o 
   2  11   6       54.53       59.01      7.55 o 
   3  11   6       10.39        2.72      5.34 o 
   4  11   6       78.31       83.74      8.38 o 
   5  11   6      101.16      105.00      9.43 o 
   6  11   6       25.33       21.07      6.74 o 
   7  11   6       36.01       26.46      7.13 o 
   8  11   6       14.43        5.07      6.10 o 
   9  11   6        6.78        6.06     10.63 o 
  10  11   6       42.75       44.46      9.77 o 
  11  11   6       20.45       -2.83      8.27 o 
   0  12   6      138.72      118.68     14.53 o 
   1  12   6       10.89        1.16      5.36 o 
   2  12   6       37.14       27.53      6.76 o 
   3  12   6      123.20      146.11     17.23 o 
   4  12   6       21.43       16.61      6.20 o 
   5  12   6      102.41      122.57     10.35 o 
   6  12   6       10.24        6.29      6.80 o 
   7  12   6       14.73       13.60      6.64 o 
   8  12   6        2.59       -1.36      6.01 o 
   9  12   6       63.25       59.45     10.29 o 
  10  12   6       15.66       17.55     10.47 o 
   0  13   6       66.22       89.35     20.01 o 
   1  13   6       11.73        4.89      5.77 o 
   2  13   6       61.77       73.80     12.70 o 
   3  13   6       10.02        5.65      5.80 o 
   4  13   6       86.00       96.61      9.37 o 
   5  13   6        4.24        2.65      5.92 o 
   6  13   6       94.55      114.49     10.26 o 
   7  13   6        9.54       -2.88      6.20 o 
   8  13   6       22.54       10.72      7.81 o 
   9  13   6       13.94        7.86      8.19 o 
   0  14   6      273.06      265.95     16.95 o 
   1  14   6       18.89       21.78      6.63 o 
   2  14   6       52.51       55.82      8.08 o 
   3  14   6       29.04       33.04      7.32 o 
   4  14   6       36.21       47.32      8.06 o 
   5  14   6       27.27       22.78      7.33 o 
   6  14   6       47.91       57.65      8.75 o 
   7  14   6       25.01       26.09      7.98 o 
   8  14   6       36.87       43.18      9.91 o 
   0  15   6        5.76       -0.89      8.03 o 
   1  15   6       13.18       13.35      6.35 o 
   2  15   6        6.72        3.01      6.13 o 
   3  15   6       43.06       46.99      8.36 o 
   4  15   6       18.92       10.98      7.01 o 
   5  15   6       22.98       13.28      6.92 o 
   6  15   6       13.27       10.10      7.27 o 
   0  16   6       24.82       26.09     11.11 o 
   1  16   6       13.30       15.06      6.84 o 
   2  16   6       17.94       34.01      8.13 o 
   3  16   6       13.19        6.90      6.67 o 
   4  16   6      137.13      162.07     12.53 o 
   2   0   7       21.03       23.57      4.67 o 
   4   0   7       68.07       65.09      6.12 o 
   6   0   7      165.00      178.39      9.82 o 
   8   0   7      903.05      964.30     39.32 o 
  10   0   7      245.79      214.69     17.30 o 
  12   0   7      187.39      217.94     20.18 o 
   1   1   7      957.43      950.79     11.46 o 
   2   1   7      164.34      171.41      5.26 o 
   3   1   7       32.95       25.96      3.57 o 
   4   1   7      158.39      146.48      5.44 o 
   5   1   7      164.36      164.06      5.96 o 
   6   1   7      468.61      492.69      9.55 o 
   7   1   7       15.16       15.75      5.08 o 
   8   1   7      119.09      151.24     10.78 o 
   9   1   7       73.76       62.18      8.44 o 
  10   1   7        4.91        2.25      6.73 o 
  11   1   7       88.38       99.13     10.75 o 
  12   1   7       48.47       51.96      9.15 o 
  13   1   7        3.85       -4.03      7.08 o 
   1   2   7      398.08      410.44      7.47 o 
   2   2   7       83.25       81.41      4.56 o 
   3   2   7      112.62      122.69      4.88 o 
   4   2   7        6.69        5.68      2.93 o 
   5   2   7       14.63        8.91      3.37 o 
   6   2   7        3.06        2.19      3.83 o 
   7   2   7      208.64      198.50      7.87 o 
   8   2   7      152.62      171.51     14.68 o 
   9   2   7       50.58       33.31      7.39 o 
  10   2   7       90.54       87.19      9.52 o 
  11   2   7        3.05       -0.25      6.76 o 
  12   2   7       84.56       93.76     12.60 o 
  13   2   7        4.93       -5.81      7.24 o 
   1   3   7       33.90       36.80      3.67 o 
   2   3   7       78.13       85.12      4.60 o 
   3   3   7       54.22       65.02      4.27 o 
   4   3   7      279.52      271.89      7.90 o 
   5   3   7       64.44       54.81      5.29 o 
   6   3   7       82.96       87.82      6.40 o 
   7   3   7       83.49       88.37      6.68 o 
   8   3   7      248.88      238.35     10.11 o 
   9   3   7       28.21       19.13      7.10 o 
  10   3   7       25.02       29.46      7.78 o 
  11   3   7       57.71       66.05      9.56 o 
  12   3   7       35.24       38.66      8.82 o 
  13   3   7       38.51       36.06     10.55 o 
   1   4   7      946.90      975.36     11.49 o 
   2   4   7      178.08      179.98      6.28 o 
   3   4   7      868.39      888.59     13.68 o 
   4   4   7      214.96      223.16      7.62 o 
   5   4   7      323.50      328.56      8.98 o 
   6   4   7       29.46       32.46      5.08 o 
   7   4   7       48.18       35.65      5.33 o 
   8   4   7        7.39        2.75      4.41 o 
   9   4   7       40.03       40.84      8.08 o 
  10   4   7       31.56       27.55      7.87 o 
  11   4   7        8.88        8.41      7.39 o 
  12   4   7       13.90        6.71      7.28 o 
  13   4   7       32.08       19.98     12.65 o 
   1   5   7       98.66      104.10      5.57 o 
   2   5   7       30.59       33.47      4.19 o 
   3   5   7       82.71       77.61      5.90 o 
   4   5   7      189.03      209.01      7.40 o 
   5   5   7       25.82       20.92      6.01 o 
   6   5   7      481.09      488.62     11.27 o 
   7   5   7        4.42        2.15      4.27 o 
   8   5   7      120.08      125.76      8.05 o 
   9   5   7       16.45       14.37      5.89 o 
  10   5   7       80.35       84.24     10.23 o 
  11   5   7       68.55       70.01     10.00 o 
  12   5   7       37.72       40.36     10.89 o 
  13   5   7        1.17      -12.51      8.34 o 
   1   6   7      340.86      359.63      9.13 o 
   2   6   7      264.51      244.78     10.08 o 
   3   6   7      792.59      791.16     13.69 o 
   4   6   7       78.02       89.17      6.52 o 
   5   6   7      290.20      301.23      9.06 o 
   6   6   7      123.14      126.47     10.56 o 
   7   6   7       28.14       26.73      5.36 o 
   8   6   7      138.57      130.83      8.33 o 
   9   6   7       34.88       23.84      6.35 o 
  10   6   7      180.40      187.29     14.83 o 
  11   6   7       54.20       37.63      9.90 o 
  12   6   7       64.65       59.38     11.51 o 
   1   7   7      307.10      309.68     11.24 o 
   2   7   7        0.61       -2.28      4.36 o 
   3   7   7      208.35      202.36      8.86 o 
   4   7   7        6.15        1.15      4.78 o 
   5   7   7      112.53      130.01      7.74 o 
   6   7   7       28.22       19.81      5.06 o 
   7   7   7      149.48      167.02      8.96 o 
   8   7   7        3.54       -4.79      4.64 o 
   9   7   7       17.10       12.03      8.10 o 
  10   7   7       23.67       22.53      7.14 o 
  11   7   7        7.29       -5.03      8.03 o 
  12   7   7        2.04       -4.98      8.35 o 
   1   8   7      106.52      100.53      7.78 o 
   2   8   7      100.65      121.73      8.16 o 
   3   8   7       11.10        6.71      5.08 o 
   4   8   7       14.57        4.10      5.61 o 
   5   8   7      286.64      257.40     11.03 o 
   6   8   7      127.91      153.38     10.72 o 
   7   8   7       96.97       87.50      7.97 o 
   8   8   7       90.30      100.55      8.47 o 
   9   8   7       32.97       32.26      7.21 o 
  10   8   7      184.88      203.45     11.71 o 
  11   8   7       38.68       37.42     10.17 o 
   1   9   7      100.51       99.00      8.73 o 
   2   9   7      152.52      156.59     10.42 o 
   3   9   7      257.60      267.29     11.29 o 
   4   9   7       48.66       53.56      8.29 o 
   5   9   7      174.71      182.27     11.04 o 
   6   9   7       34.43       33.77      7.15 o 
   7   9   7       72.43       72.83      8.72 o 
   8   9   7        6.03       -0.98      5.68 o 
   9   9   7       10.65        8.02      6.26 o 
  10   9   7        8.22       -1.74      6.28 o 
  11   9   7       19.21        7.67      6.68 o 
   1  10   7       32.42       29.96      6.59 o 
   2  10   7      141.83      148.88     13.29 o 
   3  10   7       35.99       32.85      7.71 o 
   4  10   7      345.30      358.61     13.13 o 
   5  10   7       71.80       70.17      8.48 o 
   6  10   7      189.39      194.79     10.83 o 
   7  10   7        4.27       -0.60      5.68 o 
   8  10   7       13.58       -3.17      5.71 o 
   9  10   7       25.63       14.58      8.16 o 
  10  10   7       13.17       10.95      8.12 o 
   1  11   7      174.27      184.22     10.67 o 
   2  11   7      101.95       98.56      9.39 o 
   3  11   7       38.86       50.51      7.93 o 
   4  11   7      173.93      180.09     16.08 o 
   5  11   7       32.36       31.73      7.30 o 
   6  11   7       20.09       17.85      6.83 o 
   7  11   7        7.01        3.82      5.69 o 
   8  11   7       64.98       89.54     10.04 o 
   9  11   7        0.26       -6.33      7.27 o 
   1  12   7       28.54       29.91      7.03 o 
   2  12   7       16.81       10.64      6.27 o 
   3  12   7       35.82       37.80      7.59 o 
   4  12   7       34.67       45.61     14.07 o 
   5  12   7       35.98       58.91      8.67 o 
   6  12   7        4.27        3.71      6.28 o 
   7  12   7       46.01       43.89      8.15 o 
   8  12   7        2.88        3.35      6.65 o 
   1  13   7       28.09       18.68      7.09 o 
   2  13   7       19.93       13.85      6.83 o 
   3  13   7       39.57       44.25      8.27 o 
   4  13   7       39.52       40.23      8.14 o 
   5  13   7       44.33       47.92      9.66 o 
   6  13   7       42.77       42.58      8.52 o 
   7  13   7       22.87       23.07      7.87 o 
   1  14   7       19.95       32.14      7.55 o 
   2  14   7        5.30        1.10      5.89 o 
   3  14   7       10.88        8.86      6.62 o 
   4  14   7        5.40        5.40      6.84 o 
   5  14   7       22.80       12.07      7.08 o 
   6  14   7        3.86        0.52      7.18 o 
   1  15   7       55.69       74.23     15.57 o 
   2  15   7       23.03       23.60      7.55 o 
   3  15   7       54.08       79.75      9.77 o 
   4  15   7       15.49        7.23      6.85 o 
   0   0   8      324.50      329.52     14.74 o 
   2   0   8      432.84      413.27     17.50 o 
   4   0   8      163.57      162.39      8.42 o 
   6   0   8      113.42      110.67      9.90 o 
   8   0   8       53.08       45.13     11.26 o 
  10   0   8       37.76       21.87     10.72 o 
  12   0   8        1.00       -0.09      9.77 o 
   0   1   8      298.94      332.77     10.55 o 
   1   1   8       49.92       43.56      4.47 o 
   2   1   8       63.63       57.65      4.61 o 
   3   1   8       27.88       21.86      3.85 o 
   4   1   8       97.05       92.80      5.39 o 
   5   1   8      191.63      210.47      7.86 o 
   6   1   8       90.83       89.20      7.48 o 
   7   1   8      204.16      209.36      9.43 o 
   8   1   8        1.96       -2.25      6.05 o 
   9   1   8      168.47      189.86     11.94 o 
  10   1   8        9.88       -0.52      7.00 o 
  11   1   8       65.31       61.24     12.00 o 
  12   1   8        8.32       -1.41      7.58 o 
   0   2   8      225.24      204.61      8.89 o 
   1   2   8      110.40      116.42      5.77 o 
   2   2   8       41.96       49.81      4.85 o 
   3   2   8       78.86       85.41      5.82 o 
   4   2   8       66.15       75.85      6.15 o 
   5   2   8       83.29       83.25      6.72 o 
   6   2   8       38.88       35.74      5.36 o 
   7   2   8      272.22      265.30     10.05 o 
   8   2   8       52.73       55.26      7.14 o 
   9   2   8       13.08       13.06      7.00 o 
  10   2   8        0.69       -8.40      5.60 o 
  11   2   8       33.53       45.76      8.90 o 
  12   2   8       44.58       37.55      9.25 o 
   0   3   8      938.47      958.23     21.24 o 
   1   3   8       34.33       33.88      4.69 o 
   2   3   8      873.63      876.89     13.06 o 
   3   3   8      227.03      225.78      7.86 o 
   4   3   8      206.58      186.16      7.68 o 
   5   3   8        9.16        2.51      4.12 o 
   6   3   8        2.08       -5.79      3.86 o 
   7   3   8       46.41       51.62      6.74 o 
   8   3   8       53.90       52.89      7.05 o 
   9   3   8        8.37        6.96      6.70 o 
  10   3   8        2.02       -6.22      6.41 o 
  11   3   8       44.82       47.53      8.97 o 
  12   3   8        4.98      -11.11      7.41 o 
   0   4   8       63.34       54.75      8.37 o 
   1   4   8      180.86      200.39      8.04 o 
   2   4   8      244.07      249.01      8.20 o 
   3   4   8      139.59      146.46      7.47 o 
   4   4   8       51.52       48.64      5.78 o 
   5   4   8       47.34       42.11      5.52 o 
   6   4   8       28.81       25.78      5.09 o 
   7   4   8      138.08      170.02      9.06 o 
   8   4   8       49.10       44.56      6.98 o 
   9   4   8      105.55      105.11     10.46 o 
  10   4   8       44.77       38.97      8.54 o 
  11   4   8       28.89       34.50      8.83 o 
  12   4   8       14.51       11.33      8.78 o 
   0   5   8      413.81      432.28     16.98 o 
   1   5   8       65.39       70.11      6.46 o 
   2   5   8      554.41      570.68     13.49 o 
   3   5   8      281.94      286.02      8.88 o 
   4   5   8      163.49      191.83      8.79 o 
   5   5   8        4.02       -0.82      4.24 o 
   6   5   8       23.78       12.25      4.65 o 
   7   5   8       56.96       55.18      6.50 o 
   8   5   8       82.91       84.87      8.24 o 
   9   5   8        3.16       -1.33      6.18 o 
  10   5   8        3.17       -9.26      6.76 o 
  11   5   8       29.16       35.81      9.03 o 
   0   6   8       29.17       34.28      7.88 o 
   1   6   8       23.74       20.26      5.71 o 
   2   6   8      101.41      103.32      8.09 o 
   3   6   8      234.09      228.02      9.66 o 
   4   6   8       21.59       21.44      5.73 o 
   5   6   8       16.74        8.34      4.52 o 
   6   6   8        0.79       -6.25      4.17 o 
   7   6   8       24.99       21.06      5.49 o 
   8   6   8        1.96       -6.14      4.45 o 
   9   6   8        4.89       -4.37      6.38 o 
  10   6   8       11.70        0.28      6.70 o 
  11   6   8       29.34       33.38     10.34 o 
   0   7   8       27.41       21.88      7.27 o 
   1   7   8       22.17       18.18      5.53 o 
   2   7   8       46.04       48.19      7.54 o 
   3   7   8       30.13       39.80      6.59 o 
   4   7   8      263.67      273.05     10.42 o 
   5   7   8       33.94       35.31      6.47 o 
   6   7   8       74.92       72.22      7.76 o 
   7   7   8      133.92      134.53      9.68 o 
   8   7   8        4.73        5.25      5.13 o 
   9   7   8       69.34       66.57      7.97 o 
  10   7   8        8.56       -2.04      8.40 o 
  11   7   8       97.62      100.97     13.45 o 
   0   8   8       63.80       58.07     11.01 o 
   1   8   8        2.18       -4.01      4.56 o 
   2   8   8      274.97      269.04     10.27 o 
   3   8   8       68.94       72.63      7.69 o 
   4   8   8      349.25      358.69     11.87 o 
   5   8   8       27.08       18.04      5.97 o 
   6   8   8       48.65       62.63      7.56 o 
   7   8   8        9.72        7.23      5.98 o 
   8   8   8        0.72       -8.46      5.64 o 
   9   8   8        7.94       10.74      6.49 o 
  10   8   8        0.39       -5.36      8.22 o 
   0   9   8       21.40       12.39      8.73 o 
   1   9   8       61.36       54.98      7.78 o 
   2   9   8       87.28       83.01      9.03 o 
   3   9   8       93.95      109.08      9.71 o 
   4   9   8        0.03       -2.25      5.35 o 
   5   9   8       97.93      110.63     10.07 o 
   6   9   8       89.63       70.80      8.85 o 
   7   9   8       26.45       27.83      7.27 o 
   8   9   8       13.96       11.94      6.86 o 
   9   9   8       25.59       21.34      7.64 o 
   0  10   8       66.10       61.52     12.18 o 
   1  10   8       35.27       26.28      6.80 o 
   2  10   8       74.10       79.36      8.93 o 
   3  10   8       86.96      109.50     13.50 o 
   4  10   8       34.11       29.91      7.19 o 
   5  10   8       20.61       31.55      7.24 o 
   6  10   8       26.44       14.63      6.81 o 
   7  10   8       22.77       17.92      7.39 o 
   8  10   8        7.95        0.82      6.68 o 
   9  10   8       37.92       33.10      8.36 o 
   0  11   8       24.45       30.06     10.07 o 
   1  11   8        3.87        0.79      6.10 o 
   2  11   8       21.20        6.37      6.19 o 
   3  11   8       50.92       55.67      8.45 o 
   4  11   8        0.15       -4.38      5.62 o 
   5  11   8       60.21       63.18      8.89 o 
   6  11   8        0.22       -8.35      6.01 o 
   7  11   8        5.24        1.78      6.81 o 
   8  11   8        4.00        2.88      6.58 o 
   0  12   8       30.98       11.14     10.81 o 
   1  12   8       26.15       29.35      7.30 o 
   2  12   8       15.82       13.85      6.71 o 
   3  12   8       33.06       34.31      7.88 o 
   4  12   8       13.15        6.27      6.69 o 
   5  12   8       30.25       35.50      7.91 o 
   6  12   8        9.69        6.30      6.96 o 
   7  12   8       57.10       81.50     10.41 o 
   0  13   8       44.88       43.89     12.13 o 
   1  13   8       16.13       18.41      7.36 o 
   2  13   8        8.25        6.69      6.72 o 
   3  13   8        1.88       -1.81      6.56 o 
   4  13   8       35.35       43.19      8.70 o 
   5  13   8        4.25       -4.03      6.61 o 
   0  14   8       34.93       41.49     12.59 o 
   1  14   8       10.12        4.33      7.06 o 
   2  14   8       62.44      113.81     13.03 o 
   3  14   8        0.33        9.15      7.29 o 
   2   0   9      441.36      476.35     13.29 o 
   4   0   9       48.43       53.46     11.29 o 
   6   0   9       54.47       29.65     10.29 o 
   8   0   9      143.04      162.11     23.28 o 
  10   0   9       26.02       18.26     10.94 o 
   1   1   9      129.41      133.72      6.28 o 
   2   1   9       70.78       73.84      5.49 o 
   3   1   9       97.82       97.90      9.27 o 
   4   1   9        6.62       -1.28      4.11 o 
   5   1   9       19.19       12.13      5.28 o 
   6   1   9       84.16       63.38      8.31 o 
   7   1   9        5.01       -6.00      5.77 o 
   8   1   9       20.34       17.93      7.20 o 
   9   1   9        3.34       -9.90      6.60 o 
  10   1   9       16.54       -2.26      6.89 o 
  11   1   9        6.47       -9.25      6.17 o 
   1   2   9      573.95      619.59     11.63 o 
   2   2   9       28.70       29.89      4.91 o 
   3   2   9       24.48       24.95      5.22 o 
   4   2   9        8.43        4.10      4.44 o 
   5   2   9       14.57        5.70      4.90 o 
   6   2   9      245.65      247.05     10.03 o 
   7   2   9        7.77        1.86      5.18 o 
   8   2   9       20.75       10.53      8.44 o 
   9   2   9        7.05        6.73      6.93 o 
  10   2   9       10.28        3.37      7.31 o 
  11   2   9        0.18       -3.72      7.08 o 
   1   3   9       21.71       21.79      5.40 o 
   2   3   9       52.45       53.13      7.03 o 
   3   3   9       39.97       37.27      5.33 o 
   4   3   9       10.60       11.37      4.62 o 
   5   3   9       54.35       51.28      6.16 o 
   6   3   9       87.26      115.22     10.67 o 
   7   3   9       34.22       25.87      6.44 o 
   8   3   9       64.68       67.25      9.18 o 
   9   3   9        9.13       -0.66      6.81 o 
  10   3   9       37.27       22.60      8.16 o 
   1   4   9      378.94      400.15     10.85 o 
   2   4   9      105.62      112.30      8.59 o 
   3   4   9       74.44       80.33      7.77 o 
   4   4   9       43.66       32.52      5.87 o 
   5   4   9      101.93      103.87      7.57 o 
   6   4   9        0.39       -6.08      4.44 o 
   7   4   9       41.97       42.89      6.97 o 
   8   4   9        4.75       -5.16      5.16 o 
   9   4   9        3.59       -3.18      6.46 o 
  10   4   9       26.36       21.82      8.38 o 
   1   5   9      104.01      103.77      8.69 o 
   2   5   9       50.80       41.27      6.97 o 
   3   5   9       25.24       17.60      5.65 o 
   4   5   9       27.97       20.84      6.09 o 
   5   5   9       14.18       15.97      6.05 o 
   6   5   9        5.03       -5.11      4.88 o 
   7   5   9       58.14       51.82      7.45 o 
   8   5   9       43.66       62.03      8.05 o 
   9   5   9       22.97       17.93      6.77 o 
  10   5   9       50.26       54.41     11.79 o 
   1   6   9       40.39       32.55      6.48 o 
   2   6   9        5.19       -4.30      4.95 o 
   3   6   9      124.50      145.49      9.71 o 
   4   6   9        5.55        2.49      5.34 o 
   5   6   9      136.40      158.04     10.20 o 
   6   6   9       84.06       79.98      8.21 o 
   7   6   9       21.14       13.29      6.14 o 
   8   6   9       62.90       66.05     11.57 o 
   9   6   9       10.08        2.30      6.11 o 
   1   7   9       72.45       80.86      9.33 o 
   2   7   9       19.06       11.99      5.77 o 
   3   7   9       88.06      104.88      9.00 o 
   4   7   9       52.63       65.83      8.12 o 
   5   7   9      135.29      161.06     10.53 o 
   6   7   9       54.40       48.80      7.42 o 
   7   7   9        4.68        0.49      5.48 o 
   8   7   9        0.99       -2.40      5.69 o 
   9   7   9        0.08       -4.73      6.46 o 
   1   8   9        1.96       -7.31      5.47 o 
   2   8   9       39.58       31.09      6.67 o 
   3   8   9        0.84       -4.85      5.37 o 
   4   8   9       47.79       61.48      7.72 o 
   5   8   9       51.06       56.21      7.63 o 
   6   8   9        3.72        2.02      5.83 o 
   7   8   9       39.49       42.34      7.65 o 
   8   8   9       18.31       15.87      7.27 o 
   1   9   9       45.80       46.14      8.12 o 
   2   9   9       30.62       24.62      7.25 o 
   3   9   9       33.61       27.82      7.38 o 
   4   9   9       24.47       13.22      6.75 o 
   5   9   9       30.79       27.23      8.11 o 
   6   9   9        1.00       -4.81      5.96 o 
   7   9   9        6.58        4.62      6.96 o 
   8   9   9       15.21       12.70      7.51 o 
   1  10   9       15.26       20.64      8.35 o 
   2  10   9       16.23       11.28      6.64 o 
   3  10   9       16.04       15.51      6.89 o 
   4  10   9       49.91       43.23      8.22 o 
   5  10   9        1.53       -4.78      5.89 o 
   6  10   9        8.23        6.41      6.88 o 
   7  10   9        4.03       -5.29      6.52 o 
   1  11   9       33.21       27.71      7.20 o 
   2  11   9       26.29       23.45      7.60 o 
   3  11   9        5.30        4.55      6.24 o 
   4  11   9        9.40       -1.07      6.73 o 
   5  11   9        2.46       -5.66      6.01 o 
   1  12   9       17.41       16.99      7.78 o 
   2  12   9       22.01       20.51      7.67 o 
   3  12   9       16.05       18.88      7.51 o 
   4  12   9       32.19       30.76      8.27 o 
   0   0  10      278.11      259.93     15.28 o 
   2   0  10       11.17        7.08      7.07 o 
   4   0  10        2.91      -11.27      7.51 o 
   6   0  10       15.66        9.50      9.52 o 
   8   0  10        0.64      -10.37      9.03 o 
   0   1  10       85.85       92.60     10.75 o 
   1   1  10       56.64       64.51      6.21 o 
   2   1  10       36.03       33.81      5.65 o 
   3   1  10       34.20       30.89      5.63 o 
   4   1  10       51.81       36.11      7.87 o 
   5   1  10        2.99       -7.67      5.65 o 
   6   1  10        3.95       -3.18      5.89 o 
   7   1  10       32.86       25.41      7.71 o 
   8   1  10        3.61       -8.88      5.92 o 
   9   1  10       28.08       16.45      8.04 o 
   0   2  10       48.32       49.41      9.50 o 
   1   2  10       67.96       72.00      8.12 o 
   2   2  10       51.98       35.41      6.55 o 
   3   2  10        9.42        4.90      4.91 o 
   4   2  10        8.48        4.80      5.16 o 
   5   2  10       11.91        4.01      6.46 o 
   6   2  10        2.50       -1.71      6.29 o 
   7   2  10       15.91        7.09      6.91 o 
   8   2  10        0.00       -9.53      6.35 o 
   9   2  10       31.40       18.32      7.91 o 
   0   3  10      504.07      546.93     18.47 o 
   1   3  10       33.82       30.16      6.48 o 
   2   3  10       97.62      132.96      9.64 o 
   3   3  10        0.93       -4.47      4.90 o 
   4   3  10        9.89        3.37      5.52 o 
   5   3  10       21.57       11.75      5.43 o 
   6   3  10        0.44       -8.41      5.60 o 
   7   3  10        1.10       -2.57      6.17 o 
   8   3  10       21.65       14.87      7.80 o 
   9   3  10       29.23       37.52      8.98 o 
   0   4  10       93.71      102.88     13.79 o 
   1   4  10       30.60       27.85      6.50 o 
   2   4  10       25.69       22.34      6.30 o 
   3   4  10       10.64       -0.24      5.63 o 
   4   4  10        7.17        0.20      5.47 o 
   5   4  10        1.44       -3.68      5.29 o 
   6   4  10       21.00       15.15      6.91 o 
   7   4  10       18.47       11.18      9.74 o 
   8   4  10       49.98       48.60      8.67 o 
   0   5  10       77.10       63.05     11.99 o 
   1   5  10      102.70       96.34      8.89 o 
   2   5  10       21.99       15.32      6.39 o 
   3   5  10       29.06       21.81      6.45 o 
   4   5  10       41.83       42.42      9.30 o 
   5   5  10        5.71        1.90      5.72 o 
   6   5  10       31.69       24.92      7.86 o 
   7   5  10       24.51       19.93      7.49 o 
   8   5  10        6.23        0.90      6.70 o 
   0   6  10      119.37      119.69     19.32 o 
   1   6  10        7.03        4.90      6.34 o 
   2   6  10       20.42       29.29      6.78 o 
   3   6  10       20.87        9.91      5.88 o 
   4   6  10       48.71       54.21      8.38 o 
   5   6  10       72.96       69.10      8.28 o 
   6   6  10        2.25       -0.53      5.69 o 
   7   6  10       14.13        3.94      7.16 o 
   0   7  10       11.34        6.60      9.16 o 
   1   7  10        6.34       -4.32      5.97 o 
   2   7  10       19.94       11.41      6.96 o 
   3   7  10       13.56       -1.15      5.53 o 
   4   7  10       38.05       39.99      7.43 o 
   5   7  10        3.70       -4.18      5.69 o 
   6   7  10       63.57       74.64      9.38 o 
   7   7  10        3.08       -5.40      6.86 o 
   0   8  10       33.92       28.08     11.26 o 
   1   8  10        6.36       -0.96      6.25 o 
   2   8  10       39.11       35.83      7.86 o 
   3   8  10        9.27        3.43      6.40 o 
   4   8  10       28.05       33.97      7.21 o 
   5   8  10        3.39       -0.63      6.05 o 
   6   8  10       10.41       11.90      6.60 o 
   0   9  10        4.44      -11.07      8.76 o 
   1   9  10       11.50       14.88      7.36 o 
   2   9  10        2.80        1.78      6.69 o 
   3   9  10        7.46        5.44      7.08 o 
   4   9  10        9.60        2.73      6.71 o 
   5   9  10        8.38       -6.79      6.31 o 
   0  10  10       13.41        8.87     10.02 o 
   1  10  10        2.81       -1.26      6.41 o 
   2  10  10       11.42        4.03      6.58 o 
   3  10  10        3.65       -0.36      7.25 o 
   2   0  11       35.46       17.67      9.88 o 
   4   0  11       24.27       13.67     10.70 o 
   6   0  11       18.25       14.24     11.22 o 
   1   1  11       47.92       46.28      8.57 o 
   2   1  11       28.16       27.61      7.73 o 
   3   1  11        4.23      -10.16      6.77 o 
   4   1  11        9.31        3.48      6.68 o 
   5   1  11        2.80       -8.81      7.80 o 
   6   1  11        1.29       -5.21      6.41 o 
   1   2  11       78.90       89.03      8.68 o 
   2   2  11        0.06       -0.88      5.69 o 
   3   2  11       49.02       50.08     10.41 o 
   4   2  11       11.26       -1.50      7.96 o 
   5   2  11        0.52       -3.18      7.98 o 
   6   2  11        2.44       -5.02      8.32 o 
   1   3  11        1.51        4.25      5.94 o 
   2   3  11       13.57        6.96      6.24 o 
   3   3  11        9.35        5.05      6.22 o 
   4   3  11       27.76       27.21      9.29 o 
   5   3  11       11.10       -5.47      8.20 o 
   6   3  11        3.67       -7.76      8.44 o 
   1   4  11       77.15       90.89     10.11 o 
   2   4  11       55.94       49.67      7.99 o 
   3   4  11        4.81        6.69      6.21 o 
   4   4  11        5.72       -0.45      6.61 o 
   5   4  11       21.00       21.53      7.74 o 
   1   5  11       12.88       18.20      7.15 o 
   2   5  11        4.69        3.27      6.55 o 
   3   5  11       16.58        6.72      6.65 o 
   4   5  11        0.18        3.52      6.46 o 
   5   5  11       14.45       10.94      7.22 o 
   1   6  11        4.57       -5.13      6.41 o 
   2   6  11       19.39       22.72      7.66 o 
   3   6  11        5.48       -7.98      6.04 o 
   4   6  11        2.18       -4.14      6.05 o 
   1   7  11       42.32       49.07      9.06 o 
   2   7  11       11.11       20.03      7.73 o 
   3   7  11       36.26       42.61      9.06 o 
   0   0  12      105.05      132.46     24.84 o 
   0   1  12       10.80        6.96     17.65 o 
   1   1  12        3.45      -13.51     11.28 o 
                                                 
